# Supplementary material for: Organic magnetic nanoparticles catalyze CO2 capture in hydrogen-bonded nanocages via water-driven crystallization
Source: Nat Commun. 2025 Apr 18;16:3702. doi: 10.1038/s41467-025-58734-1 (PMC12008246; doi:10.1038/s41467-025-58734-1)
Supplement: Supplementary file 6 — Source data [file 41467_2025_58734_MOESM6_ESM.xlsx]

## Sheet: Fig.2c
Fig.2c			Size distribution of MFNs
			Diameter (nm)	Frequency (%)
			42.5	6.67
			47.5	9.99
			52.5	33.33
			57.5	26.67
			62.5	16.67
			67.5	6.67

## Sheet: Fig.2f
Fig.2d			XRD patterns of Fe3O4 nanoparticles and MFMs
			Fe3O4			MFNs
			2 Theta (degree)	Intensity (a.u.)		2 Theta (degree)	Intensity (a.u.)
			10.0209	16.0286		10.0076	18.1143
			10.0515	12.2857		10.0178	9.14286
			10.0822	11.9714		10.028	4.88571
			10.1128	16.0857		10.0383	6.94286
			10.1435	20.7143		10.0485	8.97143
			10.1742	29.9429		10.0587	10.2571
			10.2048	33.4571		10.0689	10.6857
			10.2355	29.5714		10.0791	8.77143
			10.2661	24.3143		10.0894	10.0286
			10.2968	21.8571		10.0996	9.28571
			10.3275	24.4857		10.1098	10.6857
			10.3581	24.2571		10.12	10.7143
			10.3888	22.0286		10.1302	12.2286
			10.4194	18.6857		10.1405	9.85714
			10.4501	18.6286		10.1507	7.57143
			10.4807	23.4857		10.1609	8.94286
			10.5114	29.0286		10.1711	11.2286
			10.5421	30.1429		10.1813	11.4
			10.5727	27.2286		10.1916	10.3714
			10.6034	25.0286		10.2018	10.3143
			10.634	26.9714		10.212	9.14286
			10.6647	28.4571		10.2222	7.54286
			10.6954	30.8571		10.2324	8.48571
			10.726	29.9714		10.2427	10.6571
			10.7567	31.2286		10.2529	9.74286
			10.7873	27.9714		10.2631	8.68571
			10.818	25.9429		10.2733	10.2571
			10.8487	27.4857		10.2835	11.9714
			10.8793	29.4		10.2938	11.6857
			10.91	32		10.304	9.48571
			10.9406	32.7714		10.3142	8.94286
			10.9713	30.4286		10.3244	7.62857
			11.0019	29.0571		10.3346	7.11429
			11.0326	30.3143		10.3448	8.25714
			11.0633	30.5143		10.3551	9.97143
			11.0939	32.7429		10.3653	7.82857
			11.1246	34.1429		10.3755	5.28571
			11.1552	26.9429		10.3857	4.45714
			11.1859	19.3429		10.3959	8.65714
			11.2166	26.9429		10.4062	10.7429
			11.2472	34		10.4164	11.1429
			11.2779	35.6286		10.4266	5.85714
			11.3085	34.8571		10.4368	6.25714
			11.3392	32.7714		10.447	8.68571
			11.3699	24.8286		10.4573	11.1714
			11.4005	22.1143		10.4675	9.77143
			11.4312	26.1429		10.4777	7.8
			11.4618	29.7714		10.4879	7.71429
			11.4925	29.7143		10.4981	7.37143
			11.5231	27.4857		10.5084	7.6
			11.5538	25.6		10.5186	9.2
			11.5845	23.1714		10.5288	10.7714
			11.6151	30.2		10.539	10.3714
			11.6458	31.8286		10.5492	8.82857
			11.6764	35.2571		10.5595	10.0857
			11.7071	33.3714		10.5697	10.6571
			11.7378	32.8		10.5799	10.0857
			11.7684	28.2571		10.5901	9.42857
			11.7991	27.0571		10.6003	8.14286
			11.8297	28.3714		10.6106	6.85714
			11.8604	31.6571		10.6208	5.48571
			11.891	31.4286		10.631	5.42857
			11.9217	32.8857		10.6412	3.88571
			11.9524	34.8857		10.6514	5.14286
			11.983	35.9429		10.6617	7.02857
			12.0137	34.1429		10.6719	9.02857
			12.0443	30.4571		10.6821	6.88571
			12.075	28.4571		10.6923	6.8
			12.1057	32.7714		10.7025	6.11429
			12.1363	32.2		10.7128	6.11429
			12.167	28.5714		10.723	6
			12.1976	33.5429		10.7332	7.82857
			12.2283	44.0571		10.7434	7.31429
			12.259	41.5714		10.7536	6.11429
			12.2896	33.4857		10.7639	4.97143
			12.3203	28.4		10.7741	5.94286
			12.3509	27.8		10.7843	7.91429
			12.3816	34.6857		10.7945	8.8
			12.4122	35.3429		10.8047	8.71429
			12.4429	34.4571		10.815	7.54286
			12.4736	33.2		10.8252	6.85714
			12.5042	33.4286		10.8354	3.71429
			12.5349	27.3429		10.8456	5.65714
			12.5655	33.6		10.8558	10.4571
			12.5962	43.4571		10.866	11.0286
			12.6269	46.4571		10.8763	8.51429
			12.6575	34.9143		10.8865	7.68571
			12.6882	35.7429		10.8967	9.77143
			12.7188	38.8286		10.9069	10.5143
			12.7495	38.1714		10.9171	10.7143
			12.7802	31.1429		10.9274	8.34286
			12.8108	31		10.9376	7.2
			12.8415	29.9429		10.9478	8.97143
			12.8721	29.5429		10.958	9.74286
			12.9028	31.6857		10.9682	8.68571
			12.9334	34.1429		10.9785	8.82857
			12.9641	30.3143		10.9887	10.0857
			12.9948	31.7143		10.9989	9.31429
			13.0254	41.8571		11.0091	7.08571
			13.0561	41.4		11.0193	9.31429
			13.0867	32.8		11.0296	11.5714
			13.1174	25.1714		11.0398	10.9714
			13.1481	32		11.05	6.05714
			13.1787	31.9143		11.0602	4.85714
			13.2094	37.2		11.0704	6.08571
			13.24	38.8		11.0807	8.4
			13.2707	37.2857		11.0909	7.48571
			13.3014	33.3714		11.1011	6.54286
			13.332	34.2		11.1113	6.45714
			13.3627	40.9429		11.1215	8.62857
			13.3933	36.6		11.1318	8.02857
			13.424	34.6286		11.142	7.97143
			13.4546	25.2		11.1522	4.34286
			13.4853	29.8857		11.1624	5.68571
			13.516	27.3143		11.1726	8.77143
			13.5466	34.4571		11.1829	9.8
			13.5773	34.2857		11.1931	7.57143
			13.6079	37.5429		11.2033	9.57143
			13.6386	37.0286		11.2135	10.2571
			13.6693	36.6857		11.2237	10.5429
			13.6999	35.0571		11.234	8.28571
			13.7306	30.7714		11.2442	8.34286
			13.7612	34.8		11.2544	6.71429
			13.7919	33.7143		11.2646	9.51429
			13.8226	33		11.2748	9.4
			13.8532	32.9714		11.2851	6.05714
			13.8839	34.1429		11.2953	6.42857
			13.9145	31.7143		11.3055	8.4
			13.9452	32.9714		11.3157	8.77143
			13.9758	32.8857		11.3259	10
			14.0065	33.8		11.3362	11.4571
			14.0372	29.4857		11.3464	9.31429
			14.0678	32.0857		11.3566	5.85714
			14.0985	28.5429		11.3668	5.85714
			14.1291	37.6286		11.377	5.8
			14.1598	34.5714		11.3872	5.14286
			14.1905	36.7429		11.3975	6
			14.2211	38.9143		11.4077	6.42857
			14.2518	40.4		11.4179	7.82857
			14.2824	31.9429		11.4281	8.82857
			14.3131	30.5143		11.4383	7.82857
			14.3438	39.4		11.4486	5.91429
			14.3744	39		11.4588	7.71429
			14.4051	28.4571		11.469	8.91429
			14.4357	24.6		11.4792	11.6857
			14.4664	28.0286		11.4894	9.88571
			14.497	33.5143		11.4997	10.7714
			14.5277	35.2		11.5099	9.85714
			14.5584	38.6857		11.5201	10.1714
			14.589	36.6286		11.5303	7.25714
			14.6197	37.1714		11.5405	8.02857
			14.6503	33.9429		11.5508	9.11429
			14.681	35.6		11.561	9.28571
			14.7117	31.8857		11.5712	9
			14.7423	33		11.5814	8.8
			14.773	29.3714		11.5916	8.88571
			14.8036	36.4857		11.6019	7.94286
			14.8343	35.8857		11.6121	8.8
			14.865	38.5429		11.6223	9.31429
			14.8956	31.3714		11.6325	9.31429
			14.9263	28.3143		11.6427	6.77143
			14.9569	27.5714		11.653	4.82857
			14.9876	35.4571		11.6632	5.08571
			15.0182	39.0286		11.6734	6
			15.0489	35.6286		11.6836	6.4
			15.0796	27.5714		11.6938	8.97143
			15.1102	24.4286		11.7041	8.4
			15.1409	28.1714		11.7143	8.94286
			15.1715	33.5143		11.7245	8.25714
			15.2022	35.7714		11.7347	10.4571
			15.2329	37.9714		11.7449	9.22857
			15.2635	38.9429		11.7552	8.34286
			15.2942	35.5429		11.7654	5.05714
			15.3248	30.7714		11.7756	5.57143
			15.3555	29.6286		11.7858	5.48571
			15.3862	30.3429		11.796	7.6
			15.4168	28.5143		11.8063	5.22857
			15.4475	31.0286		11.8165	6.6
			15.4781	29.5143		11.8267	6.25714
			15.5088	32.2		11.8369	10.3143
			15.5394	30.6		11.8471	11.1143
			15.5701	35.4857		11.8573	10.5143
			15.6008	29.2		11.8676	7.25714
			15.6314	30.5429		11.8778	5.82857
			15.6621	37		11.888	6
			15.6927	39.3429		11.8982	9.2
			15.7234	34.2571		11.9084	10.6857
			15.7541	25.0286		11.9187	9.2
			15.7847	27.6571		11.9289	7.68571
			15.8154	27.8571		11.9391	9.22857
			15.846	27.9714		11.9493	8.57143
			15.8767	24		11.9595	5.34286
			15.9074	28.2857		11.9698	5.11429
			15.938	31.4		11.98	6.2
			15.9687	40.2857		11.9902	7.45714
			15.9993	37.2857		12.0004	6.8
			16.03	28.9429		12.0106	8.11429
			16.0606	23.2857		12.0209	9.05714
			16.0913	30.0571		12.0311	12.8
			16.122	30.0286		12.0413	11.6571
			16.1526	24.8571		12.0515	8.65714
			16.1833	22.8857		12.0617	6.82857
			16.2139	25.0286		12.072	9.22857
			16.2446	34.0571		12.0822	8.65714
			16.2753	39.1143		12.0924	8.97143
			16.3059	33.6286		12.1026	8.08571
			16.3366	27.8286		12.1128	7.57143
			16.3672	30.5143		12.1231	5.02857
			16.3979	34.2		12.1333	7.31429
			16.4286	27.4857		12.1435	7.68571
			16.4592	24.3143		12.1537	6.85714
			16.4899	28.3714		12.1639	4.17143
			16.5205	31.0571		12.1742	5.25714
			16.5512	30.4286		12.1844	7.65714
			16.5818	26.3143		12.1946	9.08571
			16.6125	29.0857		12.2048	7.14286
			16.6432	29.3143		12.215	5.2
			16.6738	31.5143		12.2253	5.91429
			16.7045	28.5143		12.2355	8.57143
			16.7351	29.0857		12.2457	8.74286
			16.7658	34.0286		12.2559	7.51429
			16.7965	34.5714		12.2661	6.82857
			16.8271	34.2857		12.2764	7.17143
			16.8578	31.3143		12.2866	6.4
			16.8884	31.4		12.2968	5.6
			16.9191	29.6286		12.307	5.57143
			16.9498	34.2286		12.3172	9.97143
			16.9804	36.0857		12.3275	9.71429
			17.0111	33		12.3377	7.94286
			17.0417	33.6286		12.3479	6.71429
			17.0724	36.1714		12.3581	9.65714
			17.103	36.9429		12.3683	9.34286
			17.1337	27.4857		12.3785	7.4
			17.1644	22.3429		12.3888	7.2
			17.195	19.2857		12.399	8.14286
			17.2257	22.2571		12.4092	9
			17.2563	29.3143		12.4194	8
			17.287	32.9429		12.4296	9.28571
			17.3177	35.9143		12.4399	8.42857
			17.3483	29.7143		12.4501	5.71429
			17.379	33.1714		12.4603	4.25714
			17.4096	33.7143		12.4705	8
			17.4403	32.2857		12.4807	7.85714
			17.4709	24.3143		12.491	6.91429
			17.5016	25.1143		12.5012	7.62857
			17.5323	35.0857		12.5114	9.65714
			17.5629	40.5429		12.5216	8.68571
			17.5936	40.5714		12.5318	7.22857
			17.6242	34.1429		12.5421	8.97143
			17.6549	30.0857		12.5523	7.74286
			17.6856	26.5714		12.5625	5.48571
			17.7162	33.1143		12.5727	3.31429
			17.7469	36.5429		12.5829	5.82857
			17.7775	38.6		12.5932	10.4571
			17.8082	37.7714		12.6034	12.1714
			17.8389	33.7143		12.6136	11.2286
			17.8695	29.3714		12.6238	8.22857
			17.9002	34.9143		12.634	6.48571
			17.9308	44.8		12.6443	4.94286
			17.9615	40.4571		12.6545	7.25714
			17.9921	43.2		12.6647	11.2286
			18.0228	48.2857		12.6749	11.8286
			18.0535	48.7429		12.6851	9.17143
			18.0841	41.4571		12.6954	7.42857
			18.1148	35.2857		12.7056	7.91429
			18.1454	40.1714		12.7158	8.31429
			18.1761	41.6857		12.726	8.85714
			18.2068	48.1714		12.7362	11.6857
			18.2374	50.4		12.7465	11.1714
			18.2681	52.4857		12.7567	7.22857
			18.2987	51.7714		12.7669	5.25714
			18.3294	60.3714		12.7771	8.14286
			18.3601	62.6571		12.7873	9.08571
			18.3907	53.8571		12.7976	6.4
			18.4214	49.2857		12.8078	5.54286
			18.452	56.8571		12.818	6.97143
			18.4827	51.4286		12.8282	8.82857
			18.5133	47.0571		12.8384	10.4571
			18.544	47.8857		12.8487	9.25714
			18.5747	52		12.8589	7.31429
			18.6053	41.1143		12.8691	7.08571
			18.636	32.5143		12.8793	7.08571
			18.6666	37.8		12.8895	10.5714
			18.6973	41.4571		12.8997	10.4857
			18.728	39.7143		12.91	10.8
			18.7586	30.5714		12.9202	4.74286
			18.7893	32.3429		12.9304	6.51429
			18.8199	29.4857		12.9406	5.31429
			18.8506	37.9714		12.9508	5.48571
			18.8813	38.6857		12.9611	3.97143
			18.9119	37.0286		12.9713	6.85714
			18.9426	32.5429		12.9815	7.62857
			18.9732	32.8		12.9917	8.45714
			19.0039	32.1714		13.0019	7.88571
			19.0345	35.0286		13.0122	7.17143
			19.0652	37.4571		13.0224	7.28571
			19.0959	35.0286		13.0326	6.34286
			19.1265	29.0857		13.0428	7.42857
			19.1572	33.3714		13.053	6.91429
			19.1878	35.2		13.0633	7.71429
			19.2185	33.9714		13.0735	6.82857
			19.2492	28.3429		13.0837	7.22857
			19.2798	26.6286		13.0939	6.77143
			19.3105	31.7714		13.1041	6.57143
			19.3411	34.4286		13.1144	8.68571
			19.3718	37.2286		13.1246	10.4
			19.4025	32.0286		13.1348	9.4
			19.4331	31.7143		13.145	6.94286
			19.4638	28.1429		13.1552	7.51429
			19.4944	29.8286		13.1655	7.68571
			19.5251	30.6286		13.1757	9.51429
			19.5557	34.7714		13.1859	9.4
			19.5864	34.0286		13.1961	10.8286
			19.6171	35.6857		13.2063	7.34286
			19.6477	35.2286		13.2166	8
			19.6784	32.3714		13.2268	7.68571
			19.709	26.4286		13.237	7.77143
			19.7397	25.9143		13.2472	4.57143
			19.7704	26.7143		13.2574	5.45714
			19.801	34.1143		13.2677	7.02857
			19.8317	39.4286		13.2779	10.1429
			19.8623	41.6		13.2881	9.6
			19.893	37.6286		13.2983	8.45714
			19.9237	36.6		13.3085	7.42857
			19.9543	31.9714		13.3188	7.11429
			19.985	28.5429		13.329	7.48571
			20.0156	24.8571		13.3392	6.85714
			20.0463	27.6		13.3494	7.2
			20.0769	30.3143		13.3596	5.48571
			20.1076	33.4		13.3699	5.42857
			20.1383	29.0857		13.3801	3.88571
			20.1689	30.2857		13.3903	5.05714
			20.1996	33.6		13.4005	7.02857
			20.2302	33.6286		13.4107	10.8
			20.2609	25.2		13.4209	9.25714
			20.2916	21.2		13.4312	9.6
			20.3222	25.1429		13.4414	7.82857
			20.3529	31.6		13.4516	6.2
			20.3835	30.8286		13.4618	3.68571
			20.4142	32.2286		13.472	5.14286
			20.4449	35.0571		13.4823	7.77143
			20.4755	41.0857		13.4925	7.97143
			20.5062	31.2286		13.5027	6.25714
			20.5368	26.7714		13.5129	4.77143
			20.5675	25.5714		13.5231	4.88571
			20.5981	25.2286		13.5334	7.88571
			20.6288	22.6571		13.5436	8.51429
			20.6595	27.8		13.5538	7.54286
			20.6901	32		13.564	4.31429
			20.7208	28.5429		13.5742	4.85714
			20.7514	25.4571		13.5845	6.4
			20.7821	25.9714		13.5947	8.08571
			20.8128	26.0286		13.6049	7.91429
			20.8434	27.2		13.6151	7
			20.8741	27.4		13.6253	5.74286
			20.9047	31.2		13.6356	7.62857
			20.9354	33.2		13.6458	8.25714
			20.9661	32.8571		13.656	8.57143
			20.9967	31.5143		13.6662	5.51429
			21.0274	30.8		13.6764	6.91429
			21.058	30.0286		13.6867	7.68571
			21.0887	30.2571		13.6969	8.77143
			21.1193	28.6		13.7071	6.57143
			21.15	29.4571		13.7173	8.71429
			21.1807	27.6		13.7275	11.0286
			21.2113	29.4		13.7378	9.82857
			21.242	24.5143		13.748	8.22857
			21.2726	25.6571		13.7582	8.85714
			21.3033	21		13.7684	9.85714
			21.334	24.9429		13.7786	9.17143
			21.3646	22.0286		13.7889	9.65714
			21.3953	26.3714		13.7991	8.65714
			21.4259	30.9143		13.8093	8.2
			21.4566	36.2		13.8195	7.62857
			21.4873	32.4857		13.8297	6.25714
			21.5179	28.8		13.84	6.2
			21.5486	30.3714		13.8502	9.05714
			21.5792	30.2		13.8604	11
			21.6099	28.4286		13.8706	8.31429
			21.6405	28.2		13.8808	6.71429
			21.6712	34.9429		13.891	6.88571
			21.7019	35.8857		13.9013	6.4
			21.7325	25.7714		13.9115	5.8
			21.7632	23.1714		13.9217	6.45714
			21.7938	26.3429		13.9319	7.85714
			21.8245	33.7143		13.9421	5.28571
			21.8552	31.4		13.9524	8.02857
			21.8858	34.4		13.9626	9.28571
			21.9165	28.6857		13.9728	7.97143
			21.9471	31.9429		13.983	4.68571
			21.9778	27.6857		13.9932	9.25714
			22.0085	26.6857		14.0035	12.1143
			22.0391	25.2857		14.0137	9.68571
			22.0698	25.3143		14.0239	7.62857
			22.1004	23.9143		14.0341	6.08571
			22.1311	24.2857		14.0443	5.74286
			22.1617	32.1143		14.0546	5.8
			22.1924	31.1143		14.0648	8
			22.2231	30.5429		14.075	6.91429
			22.2537	23.4571		14.0852	4.22857
			22.2844	25.0857		14.0954	7.77143
			22.315	22.6571		14.1057	9.34286
			22.3457	19.8286		14.1159	9.2
			22.3764	17.9714		14.1261	4.94286
			22.407	23.0857		14.1363	6.2
			22.4377	23.8286		14.1465	6.22857
			22.4683	24.2571		14.1568	7.42857
			22.499	25.8		14.167	7.91429
			22.5297	30.1143		14.1772	7.31429
			22.5603	29.4		14.1874	7.45714
			22.591	28.2857		14.1976	7.71429
			22.6216	27.6286		14.2079	7.34286
			22.6523	30.2571		14.2181	4.82857
			22.6829	35.2571		14.2283	4.6
			22.7136	36.0857		14.2385	7.17143
			22.7443	31.5714		14.2487	8.45714
			22.7749	25.2286		14.259	9.05714
			22.8056	30.3714		14.2692	8.11429
			22.8362	37.4857		14.2794	8.2
			22.8669	33.8286		14.2896	7.82857
			22.8976	27.4286		14.2998	8.57143
			22.9282	26.0857		14.3101	8.68571
			22.9589	27.6857		14.3203	6.45714
			22.9895	33.2571		14.3305	6.48571
			23.0202	36.0857		14.3407	7.2
			23.0508	32.2571		14.3509	6.74286
			23.0815	26.7714		14.3612	4.37143
			23.1122	28.9714		14.3714	3.62857
			23.1428	26.9429		14.3816	6.88571
			23.1735	29		14.3918	9.54286
			23.2041	28.1143		14.402	7.62857
			23.2348	27.5714		14.4122	5.68571
			23.2655	26.4857		14.4225	6.08571
			23.2961	28.4857		14.4327	6.08571
			23.3268	29.2286		14.4429	5.22857
			23.3574	24.4		14.4531	6.77143
			23.3881	26.8571		14.4633	7.42857
			23.4188	31.5714		14.4736	6.94286
			23.4494	40.8571		14.4838	10.0857
			23.4801	36.1714		14.494	9.85714
			23.5107	29.2571		14.5042	5.62857
			23.5414	28.0857		14.5144	3.25714
			23.572	31.4286		14.5247	7.17143
			23.6027	35.7714		14.5349	9.88571
			23.6334	36.5714		14.5451	8.25714
			23.664	32		14.5553	4
			23.6947	24.3143		14.5655	2.42857
			23.7253	22.3714		14.5758	5.42857
			23.756	26.0286		14.586	10.7429
			23.7867	31.6		14.5962	11.2857
			23.8173	32.3143		14.6064	9.57143
			23.848	32.0571		14.6166	6.42857
			23.8786	29.8		14.6269	7.82857
			23.9093	30.1429		14.6371	9.11429
			23.94	28.9143		14.6473	9.48571
			23.9706	31.6571		14.6575	9.22857
			24.0013	33.0857		14.6677	12.0571
			24.0319	31.0571		14.678	10.9429
			24.0626	30.1429		14.6882	4.97143
			24.0932	28.0857		14.6984	4.11429
			24.1239	29.2571		14.7086	7.34286
			24.1546	28.9143		14.7188	10.4
			24.1852	33.7714		14.7291	9.94286
			24.2159	31.6857		14.7393	10.5429
			24.2465	31.1429		14.7495	9.31429
			24.2772	28.2286		14.7597	7.22857
			24.3079	34.2857		14.7699	6.05714
			24.3385	33		14.7802	5.85714
			24.3692	34.1714		14.7904	7.71429
			24.3998	31.7143		14.8006	8.05714
			24.4305	31.0286		14.8108	7.91429
			24.4612	27.8571		14.821	5.17143
			24.4918	33.3714		14.8313	2.57143
			24.5225	35.8857		14.8415	5.05714
			24.5531	32.9143		14.8517	8.68571
			24.5838	28.8286		14.8619	9.42857
			24.6144	28.7143		14.8721	6.51429
			24.6451	30.0571		14.8824	6
			24.6758	31.0286		14.8926	6.65714
			24.7064	31.6		14.9028	7.25714
			24.7371	32.3714		14.913	7.91429
			24.7677	32		14.9232	9.25714
			24.7984	32.8571		14.9334	9.14286
			24.8291	28.9429		14.9437	9.54286
			24.8597	33.4571		14.9539	6.91429
			24.8904	31		14.9641	10.5714
			24.921	31.3714		14.9743	11.8286
			24.9517	26.5429		14.9845	13.0286
			24.9824	30.9143		14.9948	7.94286
			25.013	31.6		15.005	6.77143
			25.0437	37.5143		15.0152	7.37143
			25.0743	35.6		15.0254	6.48571
			25.105	29.9143		15.0356	5.77143
			25.1356	30.4286		15.0459	4.77143
			25.1663	35.9143		15.0561	6.68571
			25.197	37.2857		15.0663	5.82857
			25.2276	27.2857		15.0765	6
			25.2583	27.8571		15.0867	7.94286
			25.2889	32.7143		15.097	7.68571
			25.3196	35.5429		15.1072	7.65714
			25.3503	31.6		15.1174	7.37143
			25.3809	33.3143		15.1276	8.25714
			25.4116	32.9714		15.1378	7.42857
			25.4422	33.6		15.1481	7.48571
			25.4729	36.4571		15.1583	9.02857
			25.5036	38.9143		15.1685	7.34286
			25.5342	37.9429		15.1787	9.8
			25.5649	33.4857		15.1889	9.25714
			25.5955	31.3429		15.1992	11.0571
			25.6262	30.3429		15.2094	6.8
			25.6568	32.2857		15.2196	7.17143
			25.6875	33.5429		15.2298	7.14286
			25.7182	33.7714		15.24	7.37143
			25.7488	36.6286		15.2503	4.88571
			25.7795	31.6857		15.2605	4.82857
			25.8101	35.6857		15.2707	7.22857
			25.8408	40.8		15.2809	7.42857
			25.8715	42.9714		15.2911	5.65714
			25.9021	36.6571		15.3014	4
			25.9328	33.9714		15.3116	5.45714
			25.9634	35.7429		15.3218	6.68571
			25.9941	39.8		15.332	6.45714
			26.0248	41.6571		15.3422	4.48571
			26.0554	43.3429		15.3525	5.51429
			26.0861	43.7143		15.3627	6.57143
			26.1167	38.9714		15.3729	6.65714
			26.1474	42.2		15.3831	7.54286
			26.178	47.4857		15.3933	6.08571
			26.2087	45.5429		15.4035	6.68571
			26.2394	33.6857		15.4138	5.48571
			26.27	31.1714		15.424	8.25714
			26.3007	33.2857		15.4342	7
			26.3313	31.6286		15.4444	6.62857
			26.362	32.7143		15.4546	6.42857
			26.3927	35.7429		15.4649	9.31429
			26.4233	35.6857		15.4751	7.28571
			26.454	31.3714		15.4853	7.02857
			26.4846	36.4571		15.4955	8.48571
			26.5153	38.6571		15.5057	10.5429
			26.546	38.4857		15.516	7.22857
			26.5766	34.9714		15.5262	5.17143
			26.6073	37		15.5364	6.8
			26.6379	35.7429		15.5466	7.48571
			26.6686	30.2571		15.5568	8.77143
			26.6992	31.1429		15.5671	7
			26.7299	30.2857		15.5773	6.54286
			26.7606	35.6571		15.5875	3.22857
			26.7912	34.6571		15.5977	4.37143
			26.8219	36.6286		15.6079	4.77143
			26.8525	30.6857		15.6182	8.34286
			26.8832	27.2286		15.6284	8.22857
			26.9139	32.7143		15.6386	5.02857
			26.9445	41.8286		15.6488	3.22857
			26.9752	39.3714		15.659	10.0571
			27.0058	36.1714		15.6693	14.1143
			27.0365	34.8857		15.6795	10.2
			27.0672	43.3143		15.6897	5
			27.0978	40.1429		15.6999	5.94286
			27.1285	38.8857		15.7101	9.14286
			27.1591	33.2286		15.7204	9.05714
			27.1898	36.0286		15.7306	6.62857
			27.2204	36.5143		15.7408	4.54286
			27.2511	38.3143		15.751	7.31429
			27.2818	35.8		15.7612	8.17143
			27.3124	33.4857		15.7715	7.71429
			27.3431	34.4571		15.7817	4.05714
			27.3737	39.0286		15.7919	4.02857
			27.4044	39.5429		15.8021	5.65714
			27.4351	37.2571		15.8123	7.48571
			27.4657	37.3143		15.8226	7.77143
			27.4964	37.3143		15.8328	5.8
			27.527	37.3429		15.843	4.2
			27.5577	33.0857		15.8532	2.97143
			27.5884	31.9714		15.8634	7.05714
			27.619	33		15.8737	11.2857
			27.6497	39.1714		15.8839	9.54286
			27.6803	39.8571		15.8941	4.91429
			27.711	35.6286		15.9043	5.05714
			27.7416	31.6571		15.9145	8.4
			27.7723	35.9714		15.9247	8.6
			27.803	37.6286		15.935	5.62857
			27.8336	38.5143		15.9452	5.48571
			27.8643	44.5429		15.9554	7.02857
			27.8949	49.2571		15.9656	9.68571
			27.9256	46.4571		15.9758	10.5143
			27.9563	40.9714		15.9861	9.45714
			27.9869	40.5714		15.9963	5.94286
			28.0176	35.9714		16.0065	3.42857
			28.0482	36.6857		16.0167	3.97143
			28.0789	39.6286		16.0269	7.88571
			28.1096	45.9429		16.0372	11.3714
			28.1402	46.5714		16.0474	9.8
			28.1709	46.7143		16.0576	7.6
			28.2015	45.3714		16.0678	6.4
			28.2322	38.3429		16.078	7.48571
			28.2628	33.4571		16.0883	5.28571
			28.2935	31.6857		16.0985	6.62857
			28.3242	41.0286		16.1087	6.62857
			28.3548	45.2571		16.1189	6.34286
			28.3855	43.1143		16.1291	5.68571
			28.4161	40.5714		16.1394	5.97143
			28.4468	42.2		16.1496	7.02857
			28.4775	48.0857		16.1598	7.05714
			28.5081	46.0857		16.17	7.77143
			28.5388	46		16.1802	7.48571
			28.5694	42.3429		16.1905	6.91429
			28.6001	39.7143		16.2007	6.42857
			28.6307	34.8		16.2109	8.68571
			28.6614	33.6857		16.2211	8.85714
			28.6921	38.8		16.2313	6.62857
			28.7227	45.0857		16.2416	4.57143
			28.7534	45.3429		16.2518	8.02857
			28.784	41.9429		16.262	10.1143
			28.8147	47.3143		16.2722	10.5429
			28.8454	49.0857		16.2824	7.54286
			28.876	46.8857		16.2927	6.28571
			28.9067	45.3143		16.3029	7
			28.9373	48.0286		16.3131	9.57143
			28.968	45.4286		16.3233	7.8
			28.9987	49.0286		16.3335	6.65714
			29.0293	53		16.3438	6.85714
			29.06	52.2571		16.354	7.77143
			29.0906	46.0571		16.3642	5.65714
			29.1213	48.4571		16.3744	5
			29.1519	54		16.3846	8.88571
			29.1826	51.3714		16.3949	12.2571
			29.2133	47		16.4051	10.1714
			29.2439	48.9429		16.4153	7.74286
			29.2746	57.0571		16.4255	7.82857
			29.3052	58.0857		16.4357	9.31429
			29.3359	59.0286		16.4459	7.02857
			29.3666	65.8		16.4562	8.22857
			29.3972	62.8		16.4664	8.02857
			29.4279	55.9429		16.4766	7.85714
			29.4585	57.9143		16.4868	5.57143
			29.4892	70.2571		16.497	7.88571
			29.5199	68.7714		16.5073	7.48571
			29.5505	68.3714		16.5175	5.74286
			29.5812	69.0857		16.5277	4.74286
			29.6118	81.8		16.5379	7.14286
			29.6425	80.5714		16.5481	6
			29.6731	78.3714		16.5584	3.08571
			29.7038	79.4857		16.5686	4.37143
			29.7345	90.3143		16.5788	6.94286
			29.7651	88.4286		16.589	9.62857
			29.7958	96.3143		16.5992	10.0571
			29.8264	99.3143		16.6095	10.1714
			29.8571	98.8857		16.6197	7.48571
			29.8878	100.8		16.6299	7.97143
			29.9184	117.343		16.6401	8.51429
			29.9491	117.2		16.6503	8.37143
			29.9797	122.886		16.6606	7
			30.0104	125.686		16.6708	7.31429
			30.0411	133.486		16.681	8.28571
			30.0717	138.171		16.6912	7.2
			30.1024	154.8		16.7014	4.77143
			30.133	149.886		16.7117	4.02857
			30.1637	151.543		16.7219	6.97143
			30.1943	148.4		16.7321	9.17143
			30.225	143.4		16.7423	7.65714
			30.2557	141.257		16.7525	5.17143
			30.2863	151.6		16.7628	5.11429
			30.317	148.171		16.773	4.34286
			30.3476	127		16.7832	6.85714
			30.3783	119.514		16.7934	8.65714
			30.409	128.743		16.8036	10.4571
			30.4396	136.343		16.8139	7.14286
			30.4703	127.343		16.8241	7.62857
			30.5009	117.143		16.8343	8.54286
			30.5316	105		16.8445	7.91429
			30.5623	104.057		16.8547	6.11429
			30.5929	96.3143		16.865	5.71429
			30.6236	94.6571		16.8752	9.05714
			30.6542	88.3429		16.8854	10.6857
			30.6849	89.3143		16.8956	9.85714
			30.7155	90.2286		16.9058	6.17143
			30.7462	86.5714		16.9161	5.08571
			30.7769	75.9429		16.9263	4.31429
			30.8075	73.6		16.9365	5.2
			30.8382	79.4857		16.9467	7.22857
			30.8688	80.5143		16.9569	8.57143
			30.8995	75.4857		16.9671	9.11429
			30.9302	74.4857		16.9774	10.4
			30.9608	72.1714		16.9876	10.7429
			30.9915	72.5429		16.9978	7.4
			31.0221	71.8571		17.008	7.22857
			31.0528	62.8571		17.0182	11.0571
			31.0835	61.6571		17.0285	10.5143
			31.1141	60.7714		17.0387	6.34286
			31.1448	65.8		17.0489	4.62857
			31.1754	53.6571		17.0591	7
			31.2061	57.4		17.0693	7.08571
			31.2367	55.6571		17.0796	7.17143
			31.2674	61.7714		17.0898	5.97143
			31.2981	62.6		17.1	7.48571
			31.3287	59.6857		17.1102	7.48571
			31.3594	55.6286		17.1204	9.68571
			31.39	56.6		17.1307	9
			31.4207	62.9714		17.1409	9.37143
			31.4514	62.9429		17.1511	8.34286
			31.482	63.8286		17.1613	8.88571
			31.5127	62		17.1715	8.51429
			31.5433	56.5429		17.1818	10.6286
			31.574	57.2571		17.192	9.8
			31.6047	59.7143		17.2022	9.62857
			31.6353	55.4571		17.2124	11.6286
			31.666	54.2		17.2226	12
			31.6966	62.2286		17.2329	7.94286
			31.7273	64.6		17.2431	6.02857
			31.7579	62.0571		17.2533	10.2857
			31.7886	51.4		17.2635	9.94286
			31.8193	54.4		17.2737	8.97143
			31.8499	54.6571		17.284	6.37143
			31.8806	60.2286		17.2942	8.31429
			31.9112	51.6286		17.3044	7.82857
			31.9419	50.5429		17.3146	9.42857
			31.9726	52.2571		17.3248	7.57143
			32.0032	62.4857		17.3351	9.08571
			32.0339	66.8286		17.3453	8.77143
			32.0645	67.1429		17.3555	11.9714
			32.0952	58.5714		17.3657	10.4286
			32.1259	62.0857		17.3759	9.22857
			32.1565	57.4		17.3862	8.65714
			32.1872	45		17.3964	8.37143
			32.2178	36.7714		17.4066	6.8
			32.2485	51.5714		17.4168	7.91429
			32.2791	62.8857		17.427	11.0571
			32.3098	58.5714		17.4372	11.6
			32.3405	57.1429		17.4475	9.05714
			32.3711	50.4		17.4577	9.14286
			32.4018	52.1714		17.4679	7.65714
			32.4324	50.5429		17.4781	10.7143
			32.4631	56.0857		17.4883	10.0286
			32.4938	54.2857		17.4986	8.22857
			32.5244	54.7714		17.5088	6.71429
			32.5551	56.6571		17.519	8.4
			32.5857	52.9143		17.5292	10.5143
			32.6164	60.6857		17.5394	8.91429
			32.6471	60.4857		17.5497	10.9143
			32.6777	58.5714		17.5599	9.17143
			32.7084	52.0571		17.5701	8.88571
			32.739	57.4		17.5803	8.82857
			32.7697	58.4		17.5905	11.6571
			32.8003	66.7143		17.6008	11.3143
			32.831	71		17.611	10.5429
			32.8617	73.4571		17.6212	9.54286
			32.8923	63.2857		17.6314	8.25714
			32.923	62.7429		17.6416	8.8
			32.9536	58.2571		17.6519	8.74286
			32.9843	53.7714		17.6621	9.08571
			33.015	53.2571		17.6723	8.02857
			33.0456	60.3714		17.6825	9.6
			33.0763	67.9143		17.6927	11.7714
			33.1069	72.2857		17.703	16.7429
			33.1376	69.9429		17.7132	17.4571
			33.1683	71.7143		17.7234	12.9429
			33.1989	62.6		17.7336	10.4571
			33.2296	55.9429		17.7438	8.82857
			33.2602	50.9143		17.7541	10.0286
			33.2909	63.6571		17.7643	9.14286
			33.3215	71.5429		17.7745	10.8286
			33.3522	64.8571		17.7847	8.94286
			33.3829	56.8		17.7949	11.0571
			33.4135	57.0286		17.8052	11.2857
			33.4442	61.2		17.8154	9.74286
			33.4748	65.0857		17.8256	9.31429
			33.5055	75.3429		17.8358	11.8571
			33.5362	81.2286		17.846	15.4571
			33.5668	70.0571		17.8563	12.8571
			33.5975	64.4		17.8665	10.0571
			33.6281	65.4286		17.8767	7.88571
			33.6588	61.2571		17.8869	11.8857
			33.6895	62.4286		17.8971	12.4857
			33.7201	72.6286		17.9074	13.9429
			33.7508	77.5143		17.9176	12.9143
			33.7814	72.0571		17.9278	13.8
			33.8121	69.5429		17.938	10.5429
			33.8427	71.5143		17.9482	10.9714
			33.8734	64.3143		17.9584	11.1143
			33.9041	68		17.9687	11.8571
			33.9347	68.8857		17.9789	12.6857
			33.9654	76.6571		17.9891	13.1143
			33.996	76.4571		17.9993	13.2286
			34.0267	78.8		18.0095	10.5143
			34.0574	76.0286		18.0198	9.88571
			34.088	75.3429		18.03	12.9429
			34.1187	79.8286		18.0402	15.3143
			34.1493	85.4857		18.0504	15.7714
			34.18	92.7143		18.0606	14.6857
			34.2106	96.1714		18.0709	17.7143
			34.2413	96.4		18.0811	15.6857
			34.272	89.6571		18.0913	14.6571
			34.3026	90.8286		18.1015	11.7714
			34.3333	92.8571		18.1117	10.2857
			34.3639	91.7429		18.122	6.71429
			34.3946	94.5429		18.1322	10
			34.4253	93.5714		18.1424	13.4857
			34.4559	96.4286		18.1526	16.2286
			34.4866	91.3143		18.1628	13.8857
			34.5172	98.7714		18.1731	10.1429
			34.5479	102.257		18.1833	9.42857
			34.5786	107.714		18.1935	10.1429
			34.6092	108.6		18.2037	10.7143
			34.6399	101.971		18.2139	11.5429
			34.6705	105.2		18.2242	12.1429
			34.7012	110.857		18.2344	11.3429
			34.7318	120.314		18.2446	11.6571
			34.7625	126.143		18.2548	12.3429
			34.7932	143.114		18.265	11.5143
			34.8238	142.486		18.2753	10.8571
			34.8545	133.514		18.2855	10.8286
			34.8851	112.429		18.2957	9.8
			34.9158	122.314		18.3059	10.2
			34.9465	125.286		18.3161	10.8571
			34.9771	152.029		18.3264	9.74286
			35.0078	155.971		18.3366	10.6
			35.0384	187.371		18.3468	8.68571
			35.0691	204.886		18.357	12.2286
			35.0998	217.914		18.3672	12.1429
			35.1304	205.714		18.3775	11.6286
			35.1611	212.886		18.3877	10.9143
			35.1917	239.771		18.3979	14.0857
			35.2224	264.971		18.4081	15.5143
			35.253	273.343		18.4183	14.4286
			35.2837	270.429		18.4286	12
			35.3144	275		18.4388	9.05714
			35.345	307.257		18.449	10.4571
			35.3757	332.2		18.4592	14.0286
			35.4063	338.314		18.4694	11.7714
			35.437	347.486		18.4796	9.48571
			35.4677	357.629		18.4899	9.48571
			35.4983	362.371		18.5001	10.5429
			35.529	371.514		18.5103	9.88571
			35.5596	391.314		18.5205	8.11429
			35.5903	387.771		18.5307	10.5714
			35.621	378.914		18.541	10.7429
			35.6516	363.2		18.5512	13.9429
			35.6823	364.571		18.5614	11.1143
			35.7129	357		18.5716	10.2857
			35.7436	333.914		18.5818	9.45714
			35.7742	296.143		18.5921	10.6286
			35.8049	296.8		18.6023	10.8286
			35.8356	296.943		18.6125	11.8571
			35.8662	287.457		18.6227	11.8286
			35.8969	273.886		18.6329	10.8
			35.9275	259.857		18.6432	13.0571
			35.9582	256.114		18.6534	14.1429
			35.9889	244.343		18.6636	12.2857
			36.0195	226.857		18.6738	9.88571
			36.0502	201.143		18.684	9.77143
			36.0808	186.629		18.6943	13.5429
			36.1115	177.771		18.7045	13.2857
			36.1422	160.657		18.7147	13
			36.1728	149.714		18.7249	8.08571
			36.2035	144.914		18.7351	9.05714
			36.2341	156.057		18.7454	8.17143
			36.2648	150.314		18.7556	10.6857
			36.2954	133.657		18.7658	9.08571
			36.3261	119.629		18.776	7.57143
			36.3568	111.857		18.7862	6
			36.3874	107.686		18.7965	8.8
			36.4181	102.943		18.8067	13.2
			36.4487	91.7143		18.8169	12.0571
			36.4794	91.2286		18.8271	6.37143
			36.5101	88.4571		18.8373	7.45714
			36.5407	97.8857		18.8476	12.6857
			36.5714	91.4286		18.8578	14.8571
			36.602	89.0571		18.868	10.6286
			36.6327	85.0857		18.8782	11.6
			36.6634	90.4571		18.8884	12.9714
			36.694	93.2571		18.8987	14.6571
			36.7247	93.2		18.9089	11.2857
			36.7553	81		18.9191	10.2
			36.786	65.6571		18.9293	8.05714
			36.8166	65.0571		18.9395	9.28571
			36.8473	82.4571		18.9498	11.4
			36.878	82.0286		18.96	10.2857
			36.9086	82.8286		18.9702	9.34286
			36.9393	84.3714		18.9804	9.17143
			36.9699	92.2		18.9906	10.2857
			37.0006	89.0571		19.0008	8.57143
			37.0313	82.1714		19.0111	9
			37.0619	74.7714		19.0213	12.5429
			37.0926	70.6571		19.0315	14.6857
			37.1232	67.8857		19.0417	10.9143
			37.1539	72.7143		19.0519	6.4
			37.1846	74.2286		19.0622	5.77143
			37.2152	67.9714		19.0724	8.8
			37.2459	66.1714		19.0826	9.11429
			37.2765	66.9714		19.0928	10.1143
			37.3072	67.1429		19.103	13.6286
			37.3378	61.7429		19.1133	12.8571
			37.3685	55.0571		19.1235	12.5143
			37.3992	54.4		19.1337	9.94286
			37.4298	50.4286		19.1439	9.71429
			37.4605	51.9143		19.1541	8.62857
			37.4911	47.0857		19.1644	12.0286
			37.5218	50.2571		19.1746	11.7429
			37.5525	48.8286		19.1848	8.2
			37.5831	49.8286		19.195	7.48571
			37.6138	52.0571		19.2052	11.3714
			37.6444	52.5714		19.2155	10.4857
			37.6751	52.9714		19.2257	8.51429
			37.7058	51.3714		19.2359	7.88571
			37.7364	49.1429		19.2461	10.0571
			37.7671	46.1429		19.2563	10.6286
			37.7977	47.3429		19.2666	10.3714
			37.8284	51.2571		19.2768	11.3714
			37.859	49.6286		19.287	11.2286
			37.8897	44.6857		19.2972	11
			37.9204	43.8571		19.3074	9.08571
			37.951	45.5143		19.3177	8.25714
			37.9817	40.8857		19.3279	9.17143
			38.0123	36.2		19.3381	8.71429
			38.043	34.7429		19.3483	9.48571
			38.0737	39.9429		19.3585	7.91429
			38.1043	45.8		19.3688	5.62857
			38.135	47.8286		19.379	5.02857
			38.1656	46.2		19.3892	8.28571
			38.1963	39.6571		19.3994	9.51429
			38.227	38.9143		19.4096	8.08571
			38.2576	39.6		19.4199	7.82857
			38.2883	43		19.4301	9.94286
			38.3189	40.2		19.4403	11.2857
			38.3496	42.5714		19.4505	13.1429
			38.3802	40.5714		19.4607	11.4286
			38.4109	34.9429		19.4709	9.45714
			38.4416	33.6857		19.4812	10.2857
			38.4722	35.8571		19.4914	14.1143
			38.5029	36		19.5016	12.4857
			38.5335	30.1143		19.5118	7.97143
			38.5642	32.0857		19.522	5.8
			38.5949	33.1429		19.5323	4.22857
			38.6255	36.6857		19.5425	6.25714
			38.6562	35.7429		19.5527	8.88571
			38.6868	35.2		19.5629	12.4286
			38.7175	37.8286		19.5731	9.82857
			38.7482	39.2571		19.5834	9.74286
			38.7788	38.6286		19.5936	8.45714
			38.8095	37.8		19.6038	9.77143
			38.8401	42.7429		19.614	7.62857
			38.8708	42.6571		19.6242	8.05714
			38.9014	38.9143		19.6345	11.5714
			38.9321	36.2857		19.6447	12.8571
			38.9628	34.6286		19.6549	10.6571
			38.9934	31.8286		19.6651	7.11429
			39.0241	30.8857		19.6753	5.42857
			39.0547	33.3714		19.6856	7.14286
			39.0854	37.2		19.6958	9.14286
			39.1161	34.3429		19.706	12.1143
			39.1467	32.6		19.7162	10.1429
			39.1774	31.3429		19.7264	9.31429
			39.208	33.7143		19.7367	7.65714
			39.2387	32.7143		19.7469	11.9429
			39.2694	30.6571		19.7571	10.4
			39.3	32.8571		19.7673	8.54286
			39.3307	30.9714		19.7775	7.51429
			39.3613	30.2		19.7878	6.54286
			39.392	25.6		19.798	8.4
			39.4226	28.0857		19.8082	10.7429
			39.4533	31.7714		19.8184	12.5143
			39.484	34.8857		19.8286	10.1429
			39.5146	34.0286		19.8389	15.2857
			39.5453	30.5143		19.8491	16.3429
			39.5759	30		19.8593	13.2857
			39.6066	36.8		19.8695	11.6286
			39.6373	43.2286		19.8797	12.5143
			39.6679	41.6571		19.89	10.5143
			39.6986	34.4571		19.9002	9.05714
			39.7292	33.1143		19.9104	9
			39.7599	31.0857		19.9206	8.97143
			39.7905	31.7429		19.9308	8.82857
			39.8212	31.3714		19.9411	11.9143
			39.8519	30.6857		19.9513	10.7143
			39.8825	29.9714		19.9615	7.71429
			39.9132	33.9143		19.9717	4.62857
			39.9438	33.1429		19.9819	5.45714
			39.9745	31.4571		19.9921	6.97143
			40.0052	29.6286		20.0024	9.6
			40.0358	30.3714		20.0126	8.8
			40.0665	31.5714		20.0228	8.97143
			40.0971	29.8571		20.033	7.85714
			40.1278	30.4571		20.0432	7.45714
			40.1585	32.2286		20.0535	7
			40.1891	33.1143		20.0637	5.51429
			40.2198	27.8286		20.0739	9.4
			40.2504	25.1714		20.0841	14.2857
			40.2811	27.9714		20.0943	13.6571
			40.3117	27.0286		20.1046	8.51429
			40.3424	25.7143		20.1148	10.3714
			40.3731	28.7429		20.125	12.2
			40.4037	32.8857		20.1352	12.6
			40.4344	34.3143		20.1454	12.6571
			40.465	32.6286		20.1557	13.8857
			40.4957	33.2286		20.1659	12.8286
			40.5264	31.5714		20.1761	11.7143
			40.557	37.4		20.1863	9.71429
			40.5877	31.5143		20.1965	7.2
			40.6183	31.9429		20.2068	9.91429
			40.649	32.2857		20.217	10.5714
			40.6797	36.9714		20.2272	10.0571
			40.7103	29.3714		20.2374	6.14286
			40.741	26.7429		20.2476	5.17143
			40.7716	29.3429		20.2579	7.28571
			40.8023	32.2857		20.2681	10.3714
			40.8329	33.0857		20.2783	9.31429
			40.8636	27.9429		20.2885	9.34286
			40.8943	28.6571		20.2987	10.4857
			40.9249	28.4286		20.309	10.0286
			40.9556	27.6		20.3192	8.28571
			40.9862	28.4857		20.3294	10.7143
			41.0169	28.3714		20.3396	13.6857
			41.0476	27.7714		20.3498	13.2286
			41.0782	28.2286		20.3601	11.4286
			41.1089	34.0857		20.3703	9
			41.1395	30.2286		20.3805	8
			41.1702	30.7143		20.3907	7.74286
			41.2009	32.4		20.4009	10.3714
			41.2315	30.4286		20.4112	11.1714
			41.2622	25.9714		20.4214	13.7714
			41.2928	25.5714		20.4316	13.7429
			41.3235	30.5714		20.4418	11
			41.3541	34.7714		20.452	9.94286
			41.3848	38.1143		20.4623	10.5143
			41.4155	34.7429		20.4725	14.2286
			41.4461	31.1143		20.4827	12.8
			41.4768	33.5714		20.4929	13.4857
			41.5074	32.6571		20.5031	9.28571
			41.5381	29.4571		20.5133	9.97143
			41.5688	27.7143		20.5236	11.7143
			41.5994	28.5714		20.5338	14.8571
			41.6301	31.0857		20.544	11.8571
			41.6607	35.4857		20.5542	8.31429
			41.6914	40.0286		20.5644	7.82857
			41.7221	40.4857		20.5747	9.8
			41.7527	36.6857		20.5849	8
			41.7834	32.2		20.5951	7.8
			41.814	26.3143		20.6053	10.3714
			41.8447	27.3714		20.6155	12
			41.8753	36.0286		20.6258	12.0286
			41.906	41.1429		20.636	13.5714
			41.9367	35.9429		20.6462	13.3143
			41.9673	33.1143		20.6564	8.74286
			41.998	34.1714		20.6666	7.05714
			42.0286	38.1429		20.6769	8.94286
			42.0593	37.3143		20.6871	13.5429
			42.09	39.4857		20.6973	16.7429
			42.1206	34.6		20.7075	14.0857
			42.1513	28.3429		20.7177	10.2857
			42.1819	29.2		20.728	9.6
			42.2126	33		20.7382	13.4286
			42.2433	36.0286		20.7484	16.6286
			42.2739	34.4571		20.7586	14.8857
			42.3046	36.0857		20.7688	10.4286
			42.3352	34.8286		20.7791	9.17143
			42.3659	36.1143		20.7893	12.9429
			42.3965	38.6286		20.7995	14.7143
			42.4272	42.8		20.8097	13.6286
			42.4579	41.8286		20.8199	13.8571
			42.4885	41.7714		20.8302	15.2571
			42.5192	39.9143		20.8404	19
			42.5498	40.4571		20.8506	18.3714
			42.5805	41.2571		20.8608	14.8857
			42.6112	47.5143		20.871	10.7143
			42.6418	50.4571		20.8813	10.5429
			42.6725	42.7714		20.8915	8.85714
			42.7031	37.7143		20.9017	9.74286
			42.7338	50.8		20.9119	6.97143
			42.7645	63.9714		20.9221	11
			42.7951	57.8857		20.9324	11.3143
			42.8258	45.2286		20.9426	14.2286
			42.8564	50.9714		20.9528	12.0857
			42.8871	58.0571		20.963	12
			42.9177	68		20.9732	13.2571
			42.9484	71.7714		20.9834	14.7143
			42.9791	75.6		20.9937	12.3714
			43.0097	77.8286		21.0039	9.8
			43.0404	80.4857		21.0141	15.2286
			43.071	76.4286		21.0243	18.2857
			43.1017	76.4		21.0345	15.2857
			43.1324	90.3143		21.0448	11.9143
			43.163	89.2		21.055	13.7714
			43.1937	83.7143		21.0652	15.4571
			43.2243	87.4857		21.0754	15.8571
			43.255	93.6286		21.0856	17.2
			43.2857	86.6286		21.0959	15.0571
			43.3163	79.8571		21.1061	13.7143
			43.347	87.0286		21.1163	14.7714
			43.3776	89.9429		21.1265	19.0857
			43.4083	79.9714		21.1367	16.4
			43.4389	68.0571		21.147	12.9429
			43.4696	76.8		21.1572	12.2571
			43.5003	83		21.1674	12.5429
			43.5309	74.6857		21.1776	14.4
			43.5616	59.2571		21.1878	14.1714
			43.5922	58.4286		21.1981	13.8
			43.6229	54.2571		21.2083	12.5714
			43.6536	58.4		21.2185	15.6857
			43.6842	54.2857		21.2287	15.7714
			43.7149	57.8857		21.2389	17.8571
			43.7455	55.7143		21.2492	16.2
			43.7762	52.9143		21.2594	15.8571
			43.8069	48.7714		21.2696	14.2857
			43.8375	48.2857		21.2798	17.7714
			43.8682	45		21.29	19
			43.8988	39.1429		21.3003	14
			43.9295	38.9714		21.3105	11.5714
			43.9601	41.8		21.3207	10.6
			43.9908	36.1429		21.3309	16.6286
			44.0215	38.3429		21.3411	19.5143
			44.0521	31.6		21.3514	17.6857
			44.0828	36.6857		21.3616	14.0571
			44.1134	31.1429		21.3718	16.6
			44.1441	39.7714		21.382	19.3714
			44.1748	35.0857		21.3922	16.0571
			44.2054	38.0857		21.4025	16.9429
			44.2361	31.5143		21.4127	16.8857
			44.2667	30.6286		21.4229	17.9143
			44.2974	29.0571		21.4331	13.2286
			44.3281	30.0571		21.4433	12.6571
			44.3587	33.8		21.4536	11.6857
			44.3894	31.9429		21.4638	15.9143
			44.42	29.9143		21.474	14.5714
			44.4507	27.0857		21.4842	16.6571
			44.4813	29.9714		21.4944	17.0571
			44.512	32.2571		21.5046	15.1429
			44.5427	37.0571		21.5149	14.5429
			44.5733	38.3143		21.5251	15.8286
			44.604	32.1143		21.5353	11.3429
			44.6346	25.0571		21.5455	9.77143
			44.6653	23		21.5557	12.6286
			44.696	29.6571		21.566	14.8857
			44.7266	26.4857		21.5762	15.4571
			44.7573	24.2571		21.5864	13.3714
			44.7879	19.7714		21.5966	11.4
			44.8186	23.2		21.6068	9.74286
			44.8493	25.0571		21.6171	11.5143
			44.8799	27.4857		21.6273	10.8571
			44.9106	26.1143		21.6375	13.6571
			44.9412	28.4286		21.6477	16.8286
			44.9719	33.5429		21.6579	16.7429
			45.0025	31.6		21.6682	13.4857
			45.0332	25.4857		21.6784	13.4857
			45.0639	23.6857		21.6886	14.1714
			45.0945	24.3714		21.6988	12.2571
			45.1252	23.5714		21.709	12.5143
			45.1558	21.8		21.7193	13.1143
			45.1865	21.7429		21.7295	9.62857
			45.2172	22.1714		21.7397	8.34286
			45.2478	23.8857		21.7499	10.4286
			45.2785	22.3714		21.7601	14.4857
			45.3091	26		21.7704	12.2857
			45.3398	26.4857		21.7806	11.4857
			45.3704	21.1714		21.7908	9.34286
			45.4011	15.6571		21.801	10.1143
			45.4318	20.6571		21.8112	10.4571
			45.4624	26.8571		21.8215	14.2857
			45.4931	25.8571		21.8317	16.2286
			45.5237	22.9429		21.8419	13.7429
			45.5544	22.2286		21.8521	10.9143
			45.5851	18.8857		21.8623	11.6286
			45.6157	15.8		21.8726	13.1429
			45.6464	20.0286		21.8828	12.6
			45.677	24.0571		21.893	11.4571
			45.7077	25.9429		21.9032	8.31429
			45.7384	26.5429		21.9134	8.51429
			45.769	24.5143		21.9237	11.9429
			45.7997	21.4571		21.9339	13.1714
			45.8303	21.9143		21.9441	13
			45.861	28.0571		21.9543	11.0286
			45.8916	28.9429		21.9645	10.5143
			45.9223	27.4286		21.9748	9.68571
			45.953	27.2286		21.985	11.6571
			45.9836	27.8286		21.9952	12.4
			46.0143	27.6571		22.0054	10.0857
			46.0449	20.5714		22.0156	9.11429
			46.0756	18.2857		22.0258	9.37143
			46.1063	18.3429		22.0361	11.8
			46.1369	21.3429		22.0463	14.1429
			46.1676	21.6		22.0565	14.1429
			46.1982	23.4		22.0667	9
			46.2289	27.2857		22.0769	8.31429
			46.2596	28.0286		22.0872	13.7143
			46.2902	24.6857		22.0974	16.4571
			46.3209	19.6857		22.1076	14.0571
			46.3515	16.8857		22.1178	10.7143
			46.3822	17.3714		22.128	9.51429
			46.4128	21.0857		22.1383	9.51429
			46.4435	22.1714		22.1485	11.5714
			46.4742	23.6286		22.1587	11.0571
			46.5048	22.5429		22.1689	10.2286
			46.5355	20.8857		22.1791	6.22857
			46.5661	17.2571		22.1894	6.8
			46.5968	22.4571		22.1996	8.74286
			46.6275	22.4286		22.2098	13.3714
			46.6581	27.7714		22.22	10.2
			46.6888	23.8286		22.2302	8.05714
			46.7194	21.5714		22.2405	8.91429
			46.7501	22.2571		22.2507	9.94286
			46.7808	31.1143		22.2609	9.4
			46.8114	25.8571		22.2711	8.2
			46.8421	20.4571		22.2813	11.0571
			46.8727	20.1714		22.2916	10.2571
			46.9034	25.8286		22.3018	9.14286
			46.934	26.2		22.312	7.57143
			46.9647	25.2857		22.3222	6.54286
			46.9954	21.8		22.3324	6.74286
			47.026	23.7143		22.3427	7.85714
			47.0567	22.5429		22.3529	8.25714
			47.0873	19.5714		22.3631	5.42857
			47.118	20.6571		22.3733	5.17143
			47.1487	20.0857		22.3835	6.4
			47.1793	17.2571		22.3938	9.02857
			47.21	17.8857		22.404	10.9714
			47.2406	26.7143		22.4142	11.0857
			47.2713	28.0571		22.4244	9.51429
			47.302	22.2286		22.4346	8.4
			47.3326	16.0286		22.4449	8.42857
			47.3633	14.6857		22.4551	10.8571
			47.3939	17		22.4653	11.6
			47.4246	18		22.4755	12.1714
			47.4552	19.9714		22.4857	7.71429
			47.4859	19.2286		22.496	8.57143
			47.5166	17.2857		22.5062	6.51429
			47.5472	21.6571		22.5164	7.77143
			47.5779	24.3714		22.5266	5.94286
			47.6085	28.7714		22.5368	11.7429
			47.6392	24.7714		22.547	11.1143
			47.6699	24.1714		22.5573	11.1429
			47.7005	19.8		22.5675	10
			47.7312	19.0857		22.5777	11.8571
			47.7618	18.6		22.5879	8.4
			47.7925	19.0571		22.5981	6.77143
			47.8232	21.4571		22.6084	8.17143
			47.8538	22.8857		22.6186	11.1429
			47.8845	19.7143		22.6288	14.5429
			47.9151	15.2286		22.639	13.7714
			47.9458	17		22.6492	8.25714
			47.9764	22.9714		22.6595	4.65714
			48.0071	25.0857		22.6697	4.91429
			48.0378	23		22.6799	7.4
			48.0684	19.7429		22.6901	5.68571
			48.0991	19.5429		22.7003	6.05714
			48.1297	19.8571		22.7106	5.88571
			48.1604	20.7143		22.7208	7.51429
			48.1911	20.1429		22.731	6.14286
			48.2217	20.0857		22.7412	4.6
			48.2524	17.2286		22.7514	6.54286
			48.283	19.0857		22.7617	6.05714
			48.3137	19.8857		22.7719	5.11429
			48.3444	17.8857		22.7821	3.42857
			48.375	14.5143		22.7923	6.54286
			48.4057	18.1714		22.8025	6.62857
			48.4363	19.8571		22.8128	8.54286
			48.467	20.9143		22.823	8.45714
			48.4976	21.2857		22.8332	7.94286
			48.5283	18.8857		22.8434	4.62857
			48.559	14.3143		22.8536	7.6
			48.5896	14.3143		22.8639	9.37143
			48.6203	17.3143		22.8741	10.2571
			48.6509	18.8571		22.8843	5.6
			48.6816	19.4		22.8945	7
			48.7123	18.4		22.9047	7.34286
			48.7429	18.8857		22.915	6.25714
			48.7736	22.2286		22.9252	4.88571
			48.8042	21.9429		22.9354	7.71429
			48.8349	19.0857		22.9456	9.65714
			48.8656	17.0286		22.9558	7
			48.8962	17.4286		22.9661	6.54286
			48.9269	17.1714		22.9763	6.85714
			48.9575	22.6286		22.9865	7.2
			48.9882	26.1714		22.9967	9.11429
			49.0188	21.7429		23.0069	9.91429
			49.0495	18.2857		23.0171	9.17143
			49.0802	15.9143		23.0274	4.65714
			49.1108	19.3429		23.0376	7.88571
			49.1415	19.9429		23.0478	8.25714
			49.1721	25.5143		23.058	12.4
			49.2028	24.3429		23.0682	10.4571
			49.2335	24.3143		23.0785	11
			49.2641	15.7143		23.0887	7.71429
			49.2948	13.2571		23.0989	5.05714
			49.3254	14.7143		23.1091	5.51429
			49.3561	20.2857		23.1193	6.45714
			49.3868	19.9143		23.1296	10.1143
			49.4174	19.3143		23.1398	10.2571
			49.4481	19.6286		23.15	10.7714
			49.4787	18.9429		23.1602	7
			49.5094	17.5143		23.1704	4.82857
			49.54	20.6571		23.1807	6.2
			49.5707	27.7714		23.1909	8.54286
			49.6014	24.5714		23.2011	9.34286
			49.632	20.8857		23.2113	8.68571
			49.6627	18.2857		23.2215	6.85714
			49.6933	21.4857		23.2318	10.6286
			49.724	18.5714		23.242	13.1143
			49.7547	21.6571		23.2522	11.1143
			49.7853	18.9143		23.2624	6.74286
			49.816	18.1714		23.2726	4.97143
			49.8466	15.1714		23.2829	5.68571
			49.8773	16.8286		23.2931	4.42857
			49.908	16.3429		23.3033	6.11429
			49.9386	17.5429		23.3135	7.51429
			49.9693	20.2		23.3237	9.8
			49.9999	19.8857		23.334	9.25714
			50.0306	16.9429		23.3442	7.51429
			50.0612	13.9429		23.3544	8.34286
			50.0919	19.9143		23.3646	7.2
			50.1226	18.7714		23.3748	4.8
			50.1532	15.2		23.3851	3.4
			50.1839	11.8		23.3953	4.74286
			50.2145	16.4286		23.4055	6.85714
			50.2452	18.9714		23.4157	9.48571
			50.2759	20.7714		23.4259	8.97143
			50.3065	23.6857		23.4362	5.77143
			50.3372	25.0286		23.4464	8.05714
			50.3678	23.3714		23.4566	11.8286
			50.3985	21		23.4668	10.3429
			50.4292	20.0571		23.477	9
			50.4598	20.6286		23.4873	11.2571
			50.4905	20.8571		23.4975	9.22857
			50.5211	24.5714		23.5077	4.74286
			50.5518	28.7143		23.5179	5.88571
			50.5824	29.7143		23.5281	9.4
			50.6131	25.8857		23.5383	9.42857
			50.6438	21.5429		23.5486	9.17143
			50.6744	21.8		23.5588	10
			50.7051	22.2857		23.569	9.05714
			50.7357	24.7143		23.5792	8.8
			50.7664	22.1714		23.5894	8.37143
			50.7971	21		23.5997	7.34286
			50.8277	22.3143		23.6099	6.02857
			50.8584	24.7143		23.6201	5.28571
			50.889	21.1714		23.6303	5.97143
			50.9197	19.1429		23.6405	5.02857
			50.9503	17.4857		23.6508	5.62857
			50.981	18.7714		23.661	4.97143
			51.0117	19.3429		23.6712	5
			51.0423	22.5429		23.6814	6.2
			51.073	19.3429		23.6916	8.88571
			51.1036	22.3143		23.7019	10.2571
			51.1343	22.7429		23.7121	6.88571
			51.165	23.9714		23.7223	7
			51.1956	16.3714		23.7325	7.48571
			51.2263	16.0571		23.7427	9.82857
			51.2569	14.8		23.753	9.37143
			51.2876	18.8286		23.7632	9.08571
			51.3183	20.9714		23.7734	6.17143
			51.3489	23.4		23.7836	7.2
			51.3796	21.2571		23.7938	9.37143
			51.4102	20.8857		23.8041	9.34286
			51.4409	15.3429		23.8143	8.02857
			51.4715	16.6571		23.8245	5.51429
			51.5022	21		23.8347	6.77143
			51.5329	24.1714		23.8449	9.34286
			51.5635	16.8857		23.8552	11.0857
			51.5942	12.4571		23.8654	7.51429
			51.6248	15.7429		23.8756	6.17143
			51.6555	18.2286		23.8858	8.77143
			51.6862	22.5143		23.896	8.25714
			51.7168	24.0286		23.9063	6.82857
			51.7475	22.2857		23.9165	7.14286
			51.7781	22.2286		23.9267	10.3143
			51.8088	23.4286		23.9369	12.4571
			51.8395	26.7714		23.9471	12.2
			51.8701	25.1143		23.9574	9.51429
			51.9008	25.4286		23.9676	6.94286
			51.9314	23.0857		23.9778	8.74286
			51.9621	21.8286		23.988	9.8
			51.9927	22.0857		23.9982	9.71429
			52.0234	26.2		24.0085	8.45714
			52.0541	30.2857		24.0187	7.94286
			52.0847	30.6		24.0289	6.22857
			52.1154	24.2857		24.0391	8.8
			52.146	24.5429		24.0493	10.7714
			52.1767	28.6571		24.0595	11.1143
			52.2074	27.2		24.0698	8.82857
			52.238	20.8571		24.08	7.65714
			52.2687	21.8857		24.0902	8.37143
			52.2993	29.0857		24.1004	7.42857
			52.33	27.9429		24.1106	8.51429
			52.3607	20.8571		24.1209	5.71429
			52.3913	20.9429		24.1311	6.11429
			52.422	22.4857		24.1413	5.68571
			52.4526	22.3714		24.1515	6.74286
			52.4833	22.0857		24.1617	7.57143
			52.5139	24.4		24.172	7.31429
			52.5446	26.3714		24.1822	6.82857
			52.5753	29.8571		24.1924	4.62857
			52.6059	35.1714		24.2026	7.2
			52.6366	31.8		24.2128	7.28571
			52.6672	28.4		24.2231	7.8
			52.6979	26.2857		24.2333	6.37143
			52.7286	25.6		24.2435	6.02857
			52.7592	22.0571		24.2537	5.91429
			52.7899	23.7429		24.2639	7.82857
			52.8205	26.3429		24.2742	9.25714
			52.8512	24.2286		24.2844	7.88571
			52.8819	21		24.2946	6.2
			52.9125	24.5429		24.3048	7.51429
			52.9432	33.4571		24.315	9.2
			52.9738	31.0286		24.3253	8.2
			53.0045	25.1143		24.3355	5.48571
			53.0351	31.6857		24.3457	5.42857
			53.0658	40.9143		24.3559	7.68571
			53.0965	45.4857		24.3661	7.34286
			53.1271	37.6286		24.3764	7.51429
			53.1578	36.4		24.3866	7.17143
			53.1884	38.5143		24.3968	10.1429
			53.2191	40.2571		24.407	9.11429
			53.2498	33.1143		24.4172	8.2
			53.2804	27.7429		24.4275	4.97143
			53.3111	38.8286		24.4377	5.8
			53.3417	38.7143		24.4479	7.02857
			53.3724	45.3429		24.4581	9.97143
			53.4031	48.3714		24.4683	8.17143
			53.4337	56.9714		24.4786	8
			53.4644	50.1429		24.4888	9.05714
			53.495	47		24.499	8.94286
			53.5257	47.4571		24.5092	7.42857
			53.5563	52.0286		24.5194	6.25714
			53.587	53.5429		24.5297	7.54286
			53.6177	48.0571		24.5399	5.97143
			53.6483	55.8		24.5501	7.28571
			53.679	67.2857		24.5603	7.54286
			53.7096	70.0857		24.5705	8.11429
			53.7403	56.7143		24.5807	7.22857
			53.771	56.4857		24.591	7.85714
			53.8016	54.1429		24.6012	6.45714
			53.8323	54.1429		24.6114	7.65714
			53.8629	48.1714		24.6216	6.74286
			53.8936	47.8286		24.6318	6.57143
			53.9243	45.7143		24.6421	4.2
			53.9549	45.1714		24.6523	7.4
			53.9856	45.8		24.6625	7.82857
			54.0162	36.3429		24.6727	8.65714
			54.0469	35.9429		24.6829	7.37143
			54.0775	38.4571		24.6932	9.02857
			54.1082	44.7714		24.7034	9.57143
			54.1389	47.6571		24.7136	10
			54.1695	43.4857		24.7238	7.22857
			54.2002	39.7143		24.734	5.71429
			54.2308	35.6286		24.7443	5.28571
			54.2615	30.5143		24.7545	7.54286
			54.2922	30.7714		24.7647	9.14286
			54.3228	31		24.7749	9.74286
			54.3535	31.2857		24.7851	7.08571
			54.3841	29.5143		24.7954	5.77143
			54.4148	32.2571		24.8056	6.14286
			54.4455	31		24.8158	7.51429
			54.4761	27.3143		24.826	9.17143
			54.5068	27.6857		24.8362	10.2286
			54.5374	30.8571		24.8465	9.51429
			54.5681	28.2571		24.8567	7.74286
			54.5987	27.6		24.8669	7.68571
			54.6294	28.0286		24.8771	6.8
			54.6601	33.1714		24.8873	6.2
			54.6907	27.1714		24.8976	5.31429
			54.7214	22.3429		24.9078	4.65714
			54.752	24.6286		24.918	5.62857
			54.7827	27.5714		24.9282	6.94286
			54.8134	31.2571		24.9384	8.54286
			54.844	34.8857		24.9487	8.22857
			54.8747	37.2857		24.9589	8.17143
			54.9053	36.8286		24.9691	5.4
			54.936	36.6286		24.9793	3.94286
			54.9667	33.3714		24.9895	6.6
			54.9973	28.2571		24.9998	8.68571
			55.028	22.8		25.01	9.57143
			55.0586	29.8		25.0202	8.02857
			55.0893	28.9429		25.0304	6.17143
			55.1199	29.4286		25.0406	6.14286
			55.1506	25.0286		25.0508	8.42857
			55.1813	29.8857		25.0611	10.8
			55.2119	29.7429		25.0713	7.85714
			55.2426	28.5429		25.0815	7.82857
			55.2732	27.1429		25.0917	8.28571
			55.3039	27.9714		25.1019	6.8
			55.3346	31.2571		25.1122	5
			55.3652	30.7143		25.1224	7.62857
			55.3959	32.3143		25.1326	9.62857
			55.4265	37.8286		25.1428	7.88571
			55.4572	37.6286		25.153	7.22857
			55.4879	36.8571		25.1633	9.42857
			55.5185	35.5143		25.1735	8.71429
			55.5492	36.7429		25.1837	9.4
			55.5798	30.4571		25.1939	8.17143
			55.6105	26.8571		25.2041	7.05714
			55.6411	25.7714		25.2144	3.62857
			55.6718	25.0857		25.2246	4.45714
			55.7025	31.7714		25.2348	6.14286
			55.7331	28.6857		25.245	7.91429
			55.7638	29.9143		25.2552	7.6
			55.7944	28.2857		25.2655	4.11429
			55.8251	35.5143		25.2757	3.17143
			55.8558	31.4286		25.2859	3.08571
			55.8864	32		25.2961	6.14286
			55.9171	30.8286		25.3063	6.2
			55.9477	34.4286		25.3166	8.88571
			55.9784	36.8571		25.3268	9.02857
			56.0091	35.6286		25.337	9.02857
			56.0397	31.1429		25.3472	9.85714
			56.0704	38.5143		25.3574	11.2
			56.101	40.4857		25.3677	9.94286
			56.1317	35.7143		25.3779	6.74286
			56.1623	33.1429		25.3881	6.94286
			56.193	40.5143		25.3983	6.02857
			56.2237	40.9429		25.4085	5.71429
			56.2543	40.2857		25.4188	8.94286
			56.285	40.3429		25.429	10.4
			56.3156	42.0571		25.4392	7.65714
			56.3463	51.5714		25.4494	6.6
			56.377	58.4		25.4596	9.02857
			56.4076	58.0571		25.4699	7.6
			56.4383	53.7143		25.4801	4.6
			56.4689	52.2857		25.4903	4.48571
			56.4996	51.5143		25.5005	6.6
			56.5302	52.3429		25.5107	7.88571
			56.5609	51.0571		25.521	11.1429
			56.5916	51.0286		25.5312	11
			56.6222	56.1714		25.5414	8.8
			56.6529	58.6286		25.5516	6
			56.6835	58.6857		25.5618	7.48571
			56.7142	63.2857		25.572	11.6286
			56.7449	65.6857		25.5823	12.1714
			56.7755	65.5143		25.5925	7.94286
			56.8062	72.4286		25.6027	4.88571
			56.8368	76.1714		25.6129	7.45714
			56.8675	78.6286		25.6231	8.4
			56.8982	78.0286		25.6334	5.68571
			56.9288	98.0286		25.6436	7.45714
			56.9595	100.743		25.6538	10
			56.9901	101.743		25.664	13.7714
			57.0208	95.4286		25.6742	11.5429
			57.0514	98.2571		25.6845	9.68571
			57.0821	98.3429		25.6947	4.6
			57.1128	109.457		25.7049	4.8
			57.1434	114.143		25.7151	5.4
			57.1741	112.771		25.7253	5.45714
			57.2047	111.571		25.7356	7.51429
			57.2354	114.971		25.7458	9.74286
			57.2661	109.657		25.756	9.08571
			57.2967	110.4		25.7662	8.17143
			57.3274	103.229		25.7764	9.22857
			57.358	98.3714		25.7867	10.3143
			57.3887	105.514		25.7969	8.22857
			57.4194	112.714		25.8071	7.91429
			57.45	102.2		25.8173	5.91429
			57.4807	83.1714		25.8275	6.02857
			57.5113	94.1714		25.8378	6.2
			57.542	99.2571		25.848	8.31429
			57.5726	89.2571		25.8582	8.6
			57.6033	66.3143		25.8684	9.11429
			57.634	67.8857		25.8786	11.3714
			57.6646	67.7714		25.8889	14.8571
			57.6953	69.0286		25.8991	13
			57.7259	57.3714		25.9093	8.45714
			57.7566	57.1143		25.9195	7.31429
			57.7873	57.4857		25.9297	7.31429
			57.8179	64.1714		25.94	8.88571
			57.8486	61.6857		25.9502	11.6286
			57.8792	65		25.9604	10.9714
			57.9099	59.1429		25.9706	8.4
			57.9406	49.2857		25.9808	6.94286
			57.9712	46.5143		25.9911	8.54286
			58.0019	46.7143		26.0013	8.45714
			58.0325	41.5714		26.0115	12.6571
			58.0632	40.2857		26.0217	13.3143
			58.0938	50.0857		26.0319	13.1714
			58.1245	51.2		26.0422	8.6
			58.1552	45.3143		26.0524	6.28571
			58.1858	37.1429		26.0626	5.68571
			58.2165	41.5714		26.0728	7.54286
			58.2471	38.2571		26.083	7.42857
			58.2778	41.4571		26.0932	6.42857
			58.3085	37.1429		26.1035	8.25714
			58.3391	38.4286		26.1137	8.71429
			58.3698	36.1143		26.1239	6.42857
			58.4004	42.1714		26.1341	6.37143
			58.4311	41.9714		26.1443	9.54286
			58.4618	38.7714		26.1546	12.8571
			58.4924	36.8571		26.1648	11.8
			58.5231	35.4571		26.175	10.6286
			58.5537	30.6571		26.1852	7.2
			58.5844	29.6857		26.1954	3.6
			58.615	27.6571		26.2057	3.88571
			58.6457	32.1429		26.2159	7.42857
			58.6764	31.0286		26.2261	10.8
			58.707	31.3714		26.2363	9.2
			58.7377	28.6571		26.2465	8.97143
			58.7683	35.9429		26.2568	7.11429
			58.799	33.2571		26.267	7.54286
			58.8297	33.5143		26.2772	8.82857
			58.8603	30.7429		26.2874	9.62857
			58.891	31.1429		26.2976	8.62857
			58.9216	28.9143		26.3079	6.62857
			58.9523	34.2		26.3181	7.62857
			58.983	36.4571		26.3283	6.94286
			59.0136	32.7714		26.3385	8.14286
			59.0443	30.5714		26.3487	8.71429
			59.0749	30.2857		26.359	8.82857
			59.1056	37.7429		26.3692	6.17143
			59.1362	41.2286		26.3794	7.8
			59.1669	39.6286		26.3896	8.74286
			59.1976	34.8571		26.3998	8.22857
			59.2282	31		26.4101	8.08571
			59.2589	35.6		26.4203	10.8
			59.2895	37.2857		26.4305	12.2857
			59.3202	34.5143		26.4407	10.2
			59.3509	26		26.4509	9.22857
			59.3815	28.6		26.4612	6.85714
			59.4122	34.8286		26.4714	6.28571
			59.4428	35.5143		26.4816	7.51429
			59.4735	33.2571		26.4918	11.2286
			59.5042	31.2		26.502	9.54286
			59.5348	31.2571		26.5123	6.48571
			59.5655	29.5143		26.5225	7.14286
			59.5961	28.3143		26.5327	10.6571
			59.6268	26.7429		26.5429	10.6571
			59.6574	29.9143		26.5531	11.8
			59.6881	31.5429		26.5633	11.0857
			59.7188	30.0857		26.5736	11.0857
			59.7494	22.5143		26.5838	8.25714
			59.7801	22		26.594	8.22857
			59.8107	25.3714		26.6042	6.2
			59.8414	31.4857		26.6144	7.37143
			59.8721	38.7429		26.6247	10.1714
			59.9027	42.4571		26.6349	12.2857
			59.9334	45.9714		26.6451	11.2
			59.964	42.6286		26.6553	10.1714
			59.9947	37.4571		26.6655	11.9143
			60.0254	31.7143		26.6758	10.3714
			60.056	31.8571		26.686	10.0857
			60.0867	35.2286		26.6962	10.3429
			60.1173	34.6		26.7064	10.7714
			60.148	29.4857		26.7166	10.4571
			60.1786	29.4		26.7269	8.57143
			60.2093	28.8571		26.7371	8.45714
			60.24	31.8		26.7473	5.37143
			60.2706	28.5714		26.7575	7.02857
			60.3013	35		26.7677	8.2
			60.3319	34.1714		26.778	10.1429
			60.3626	36.7143		26.7882	8.45714
			60.3933	34.1714		26.7984	8.65714
			60.4239	32		26.8086	10.5714
			60.4546	29.4857		26.8188	11.4286
			60.4852	29		26.8291	11.7429
			60.5159	29.8		26.8393	12.6
			60.5466	30.9143		26.8495	10.5429
			60.5772	36.7714		26.8597	6.68571
			60.6079	35.6571		26.8699	6.45714
			60.6385	28.8857		26.8802	10.8
			60.6692	28.9143		26.8904	11.9714
			60.6998	36.3143		26.9006	9.62857
			60.7305	39.0857		26.9108	8.14286
			60.7612	38.7429		26.921	9.6
			60.7918	41.1143		26.9313	10.6571
			60.8225	37.5143		26.9415	10.8286
			60.8531	34.4857		26.9517	8.57143
			60.8838	38.1714		26.9619	9.14286
			60.9145	41.5429		26.9721	8.65714
			60.9451	36.7143		26.9824	9.25714
			60.9758	34.3429		26.9926	7.51429
			61.0064	36.2286		27.0028	9.14286
			61.0371	37.1714		27.013	6.51429
			61.0678	35.6571		27.0232	4.71429
			61.0984	35.2857		27.0335	5.77143
			61.1291	31.9143		27.0437	9.11429
			61.1597	31.5143		27.0539	7.82857
			61.1904	37.9143		27.0641	8.08571
			61.221	47.3714		27.0743	9.05714
			61.2517	44.5429		27.0845	9.22857
			61.2824	34.7143		27.0948	8
			61.313	32.1143		27.105	9.97143
			61.3437	41.6857		27.1152	12.6286
			61.3743	46.6286		27.1254	13.5429
			61.405	44.8571		27.1356	10.4
			61.4357	40.5429		27.1459	5.88571
			61.4663	39.2286		27.1561	4.97143
			61.497	41.6		27.1663	7.25714
			61.5276	42.5143		27.1765	9.68571
			61.5583	45.2286		27.1867	8.17143
			61.589	44.7429		27.197	8.37143
			61.6196	45.6		27.2072	8.48571
			61.6503	42.7714		27.2174	9.28571
			61.6809	43.2571		27.2276	5.48571
			61.7116	38.8857		27.2378	6.28571
			61.7422	43.4286		27.2481	8.88571
			61.7729	44.2571		27.2583	11.0857
			61.8036	47.3143		27.2685	11.4286
			61.8342	48.5429		27.2787	12
			61.8649	56.2571		27.2889	9.11429
			61.8955	55.4857		27.2992	9.02857
			61.9262	48.6		27.3094	8.88571
			61.9569	45.4857		27.3196	9.14286
			61.9875	45.9714		27.3298	6.48571
			62.0182	50.5429		27.34	9.11429
			62.0488	66.8857		27.3503	8.42857
			62.0795	72.0286		27.3605	6.22857
			62.1101	70.3143		27.3707	4.31429
			62.1408	62.9714		27.3809	6.25714
			62.1715	66.4		27.3911	6.22857
			62.2021	63.1714		27.4014	5.34286
			62.2328	69.3429		27.4116	7.37143
			62.2634	81.9143		27.4218	9.34286
			62.2941	88.8857		27.432	12.1714
			62.3248	91.9714		27.4422	10.7429
			62.3554	86.2571		27.4525	8.62857
			62.3861	85.3714		27.4627	6.6
			62.4167	80.2286		27.4729	9.74286
			62.4474	91.3429		27.4831	9.02857
			62.4781	99.7143		27.4933	6.22857
			62.5087	115.771		27.5036	7.25714
			62.5394	131.314		27.5138	9.77143
			62.57	138.971		27.524	9.97143
			62.6007	124.257		27.5342	9.31429
			62.6313	114.314		27.5444	9.74286
			62.662	128.057		27.5547	7.91429
			62.6927	141.143		27.5649	8.54286
			62.7233	134.857		27.5751	8.42857
			62.754	142.086		27.5853	7.97143
			62.7846	153.229		27.5955	7.22857
			62.8153	160.257		27.6057	11.2
			62.846	146.429		27.616	11.2571
			62.8766	146.771		27.6262	11.4286
			62.9073	150.514		27.6364	8.82857
			62.9379	156.571		27.6466	7.88571
			62.9686	149.771		27.6568	6.57143
			62.9993	149.171		27.6671	11.2857
			63.0299	149.314		27.6773	11.4857
			63.0606	132.343		27.6875	10.6
			63.0912	131.371		27.6977	10.7143
			63.1219	127.229		27.7079	13.4857
			63.1525	129.657		27.7182	12.8571
			63.1832	106.286		27.7284	9.11429
			63.2139	107.743		27.7386	9.51429
			63.2445	102.971		27.7488	11.1714
			63.2752	111.943		27.759	10.7429
			63.3058	97.7143		27.7693	8.65714
			63.3365	93.8857		27.7795	8.08571
			63.3672	86.9143		27.7897	8.97143
			63.3978	87.9429		27.7999	8.48571
			63.4285	80.5143		27.8101	7.54286
			63.4591	81.3429		27.8204	8.08571
			63.4898	82.2286		27.8306	9.34286
			63.5205	74.5714		27.8408	8.74286
			63.5511	67.0571		27.851	9.17143
			63.5818	57.1429		27.8612	13.4286
			63.6124	57.6571		27.8715	14.8286
			63.6431	54.2857		27.8817	9.68571
			63.6737	60.5714		27.8919	6.17143
			63.7044	57.9714		27.9021	5.48571
			63.7351	53.8		27.9123	8.54286
			63.7657	48.7429		27.9226	10.6857
			63.7964	49.2857		27.9328	11.3714
			63.827	42.5429		27.943	11.1714
			63.8577	44.1143		27.9532	11.8857
			63.8884	48.2		27.9634	12.2857
			63.919	46.2286		27.9737	12.1429
			63.9497	36.8857		27.9839	12.3429
			63.9803	35.5429		27.9941	10.2286
			64.011	34.9714		28.0043	10.8857
			64.0417	39.4571		28.0145	12.3714
			64.0723	44.0286		28.0248	11.4857
			64.103	42.6286		28.035	10.5714
			64.1336	30.1143		28.0452	10
			64.1643	29.4857		28.0554	10.3143
			64.1949	37.3143		28.0656	6.6
			64.2256	40.8571		28.0759	8.08571
			64.2563	37.3714		28.0861	11.5429
			64.2869	36.6		28.0963	11.9429
			64.3176	38.6		28.1065	9.25714
			64.3482	32.4286		28.1167	9.45714
			64.3789	34.4286		28.1269	13.3429
			64.4096	38.4		28.1372	13.2286
			64.4402	43.6286		28.1474	13.0286
			64.4709	33.6571		28.1576	13.9143
			64.5015	32.9143		28.1678	14.4
			64.5322	35.2571		28.178	9.62857
			64.5629	35.6286		28.1883	9.71429
			64.5935	31.2571		28.1985	10.2571
			64.6242	25.8571		28.2087	11.3429
			64.6548	28.2286		28.2189	12.7714
			64.6855	28.8571		28.2291	17.1714
			64.7161	31.8571		28.2394	16.7143
			64.7468	26.4286		28.2496	12.1429
			64.7775	23.6571		28.2598	11.4571
			64.8081	27.1429		28.27	9.77143
			64.8388	29.2286		28.2802	10.6571
			64.8694	29.8286		28.2905	10.7714
			64.9001	29.1429		28.3007	12.2
			64.9308	32		28.3109	11.7429
			64.9614	33.3429		28.3211	11.2286
			64.9921	31.2		28.3313	11.6286
			65.0227	31.3429		28.3416	12.9714
			65.0534	32.5143		28.3518	11.8857
			65.0841	31.4857		28.362	10.4857
			65.1147	28.6571		28.3722	11.3714
			65.1454	27.6		28.3824	12.9143
			65.176	27.3714		28.3927	13.4571
			65.2067	22.0286		28.4029	12.1714
			65.2373	20.8286		28.4131	14.6286
			65.268	23.5429		28.4233	12
			65.2987	29.9429		28.4335	10.8857
			65.3293	27.9143		28.4438	9.37143
			65.36	24.8571		28.454	12.7429
			65.3906	23.2857		28.4642	10.4
			65.4213	23.1429		28.4744	8.62857
			65.452	20.4571		28.4846	8.8
			65.4826	21.0857		28.4949	10.5143
			65.5133	23.0571		28.5051	11
			65.5439	19.9714		28.5153	10.3143
			65.5746	19.1714		28.5255	8.51429
			65.6053	22.6		28.5357	8.6
			65.6359	28.5429		28.546	9.8
			65.6666	25.6571		28.5562	11.2857
			65.6972	24.1143		28.5664	10.2857
			65.7279	27.6571		28.5766	10.4571
			65.7585	28.4571		28.5868	14.0286
			65.7892	23.8857		28.597	15.4
			65.8199	21.4571		28.6073	13.0857
			65.8505	24.2286		28.6175	9.88571
			65.8812	24.2857		28.6277	11.5143
			65.9118	22.5429		28.6379	11.4
			65.9425	20.7714		28.6481	10
			65.9732	20.6		28.6584	8.6
			66.0038	23.5714		28.6686	8.74286
			66.0345	23.8857		28.6788	8.4
			66.0651	22.8857		28.689	7.94286
			66.0958	21.2857		28.6992	8.74286
			66.1265	20.6857		28.7095	8.54286
			66.1571	22.3714		28.7197	11.8571
			66.1878	25.1143		28.7299	12.6
			66.2184	22.1429		28.7401	14.8857
			66.2491	19.9429		28.7503	13.4857
			66.2797	18.4571		28.7606	18.0857
			66.3104	17.7429		28.7708	18.2571
			66.3411	16.1714		28.781	17.8
			66.3717	15.0857		28.7912	9.91429
			66.4024	15.2		28.8014	9.57143
			66.433	15.1429		28.8117	12.2857
			66.4637	20.6		28.8219	17.1429
			66.4944	21.4		28.8321	14.6286
			66.525	24.7714		28.8423	14.6286
			66.5557	19.8571		28.8525	13.2857
			66.5863	18.6571		28.8628	13.0286
			66.617	17.6571		28.873	14.9429
			66.6477	18.9143		28.8832	16.2571
			66.6783	18.2286		28.8934	17.6
			66.709	20.7143		28.9036	13.3714
			66.7396	18.4286		28.9139	12.5429
			66.7703	17.5714		28.9241	13.2857
			66.8009	19.8		28.9343	15.7143
			66.8316	21.7714		28.9445	13.4571
			66.8623	15.4857		28.9547	13.1714
			66.8929	15.7429		28.965	15.3143
			66.9236	19.7714		28.9752	14.7429
			66.9542	20.1429		28.9854	12
			66.9849	15.5429		28.9956	13.8
			67.0156	16.2		29.0058	18.4571
			67.0462	15.7143		29.0161	19.0571
			67.0769	16.2286		29.0263	15.8857
			67.1075	15.8		29.0365	13.8857
			67.1382	21.7714		29.0467	14.8571
			67.1689	21.1429		29.0569	13.7143
			67.1995	18.8		29.0672	13.2
			67.2302	16.1143		29.0774	14.5143
			67.2608	17.1143		29.0876	12.4857
			67.2915	17.1143		29.0978	12.3143
			67.3221	14.0571		29.108	13.1429
			67.3528	13.0286		29.1182	14.3429
			67.3835	13.3143		29.1285	13.4
			67.4141	17.3714		29.1387	13.9143
			67.4448	18.3429		29.1489	15.4857
			67.4754	18.6571		29.1591	14.2
			67.5061	17.6286		29.1693	15.5429
			67.5368	16.4		29.1796	14.5429
			67.5674	15.2286		29.1898	13.9429
			67.5981	14.3429		29.2	12.2286
			67.6287	15.1429		29.2102	14.9714
			67.6594	15.3143		29.2204	16
			67.69	15.3143		29.2307	16.4857
			67.7207	10.9143		29.2409	14.4571
			67.7514	8.54286		29.2511	14.4286
			67.782	9.71429		29.2613	16.8
			67.8127	11.9143		29.2715	17.5714
			67.8433	15.9714		29.2818	15.3143
			67.874	19.1714		29.292	10.8
			67.9047	19.2		29.3022	14.5714
			67.9353	18.1143		29.3124	16.8857
			67.966	17.7714		29.3226	21.8
			67.9966	16.8857		29.3329	21.8
			68.0273	14.8857		29.3431	19.3714
			68.058	16.0286		29.3533	11.7429
			68.0886	15.8857		29.3635	13.1429
			68.1193	15.6857		29.3737	18.0857
			68.1499	14.4857		29.384	27.0286
			68.1806	16.2857		29.3942	25.8286
			68.2112	17.1143		29.4044	20.7143
			68.2419	17.2857		29.4146	13.2857
			68.2726	17		29.4248	15.6286
			68.3032	17.6571		29.4351	15.1714
			68.3339	12.9429		29.4453	16.0857
			68.3645	13.4		29.4555	15.6
			68.3952	15.6857		29.4657	17.7143
			68.4259	16.8		29.4759	15.7714
			68.4565	14.2		29.4862	19.0286
			68.4872	16.0571		29.4964	18.9429
			68.5178	11.8286		29.5066	18.0857
			68.5485	14.5714		29.5168	17.0857
			68.5792	15.7143		29.527	23.1714
			68.6098	17.1714		29.5373	21.2286
			68.6405	18.3714		29.5475	18.0571
			68.6711	21.4		29.5577	19.2
			68.7018	17.5714		29.5679	22.2857
			68.7324	11.4286		29.5781	20.0571
			68.7631	16.6571		29.5884	18.2286
			68.7938	18.3143		29.5986	18.9143
			68.8244	20.8571		29.6088	19.9429
			68.8551	16.5429		29.619	18.6857
			68.8857	15.0286		29.6292	18.5714
			68.9164	14.7143		29.6394	21.3143
			68.9471	17.1429		29.6497	27.0857
			68.9777	13.7429		29.6599	24.3429
			69.0084	13.6571		29.6701	21.7143
			69.039	16.8571		29.6803	18.1143
			69.0697	15.5429		29.6905	20.5429
			69.1004	13.0286		29.7008	20.0571
			69.131	12.4857		29.711	26.0286
			69.1617	13.1143		29.7212	26.8
			69.1923	12.8571		29.7314	27.4
			69.223	18.5143		29.7416	28.3714
			69.2536	18.3143		29.7519	27.6286
			69.2843	13.5143		29.7621	22.5143
			69.315	9.97143		29.7723	16.9714
			69.3456	14.0286		29.7825	18.1714
			69.3763	12.5714		29.7927	20.5143
			69.4069	12.5429		29.803	21.4571
			69.4376	14.7714		29.8132	21.6286
			69.4683	16.2857		29.8234	21.1429
			69.4989	15.7714		29.8336	20.7429
			69.5296	17.8571		29.8438	20.0286
			69.5602	17.3714		29.8541	19.8857
			69.5909	14.4286		29.8643	20.5143
			69.6216	15.0286		29.8745	22.6
			69.6522	18.3429		29.8847	26.2286
			69.6829	18.5143		29.8949	28.6
			69.7135	14.6857		29.9052	25.4571
			69.7442	12		29.9154	19.0857
			69.7748	14.4		29.9256	21.8
			69.8055	20.5714		29.9358	26.2286
			69.8362	18.2857		29.946	26.2571
			69.8668	11.6286		29.9563	22.9429
			69.8975	9.94286		29.9665	25.1143
			69.9281	14.8857		29.9767	24.6
			69.9588	19.5143		29.9869	20.2286
			69.9895	16.7714		29.9971	21.4857
			70.0201	14.6857		30.0074	26.8
			70.0508	12.5714		30.0176	26.0857
			70.0814	14.5714		30.0278	20.6857
			70.1121	16.6571		30.038	21.0857
			70.1428	16.2571		30.0482	23.9143
			70.1734	13.1714		30.0585	21.6286
			70.2041	13.4		30.0687	23.5714
			70.2347	16.5429		30.0789	27.1143
			70.2654	17.6286		30.0891	28.5143
			70.296	18.3143		30.0993	29.1714
			70.3267	17.5429		30.1096	28.4
			70.3574	20.6286		30.1198	23.6
			70.388	20.6571		30.13	19.2857
			70.4187	19.1143		30.1402	22.1143
			70.4493	17.0857		30.1504	25.7429
			70.48	20.0286		30.1606	27.5429
			70.5107	18.4286		30.1709	28.7429
			70.5413	18.4857		30.1811	26.2286
			70.572	17.4571		30.1913	25.6
			70.6026	17.2		30.2015	25.6286
			70.6333	18.0571		30.2117	28.0857
			70.664	17.7429		30.222	21.9429
			70.6946	16.4857		30.2322	16.5143
			70.7253	13.7714		30.2424	14.2571
			70.7559	14.1714		30.2526	19.6571
			70.7866	13.4		30.2628	24.1143
			70.8172	18		30.2731	24.8
			70.8479	19.3143		30.2833	24.5143
			70.8786	15.8		30.2935	25.9143
			70.9092	19.4		30.3037	28.7143
			70.9399	22.8857		30.3139	27.3143
			70.9705	26.6571		30.3242	24.1429
			71.0012	22.1429		30.3344	20.4571
			71.0319	19.4571		30.3446	21.5143
			71.0625	15.2571		30.3548	21.0571
			71.0932	18.4286		30.365	26.1143
			71.1238	25.3429		30.3753	30.5714
			71.1545	25.9143		30.3855	32.0571
			71.1852	21.9143		30.3957	24.0857
			71.2158	19.7429		30.4059	21.1714
[truncated: 4,853 more rows]

## Sheet: Fig.2g
Fig.2g			FTIR spectra of Fe3O4 nanoparticles and MFMs
			Fe3O4			MFNs
			Wavenumber (cm-1)	Transmittance (a.u.)		Wavenumber (cm-1)	Transmittance (a.u.)
			400.163	16.6167		400.163	10
			400.645	16.609		400.645	10.0343
			401.127	16.552		401.127	10.0492
			401.61	16.5158		401.61	10.0897
			402.092	16.711		402.092	10.2543
			402.574	17.0865		402.574	10.4908
			403.056	17.4773		403.056	10.6659
			403.538	17.7904		403.538	10.7241
			404.02	18.1085		404.02	10.798
			404.502	18.44		404.502	10.8719
			404.985	18.7491		404.985	10.9464
			405.467	18.9991		405.467	11.0169
			405.949	19.1645		405.949	11.0779
			406.431	19.2366		406.431	11.1268
			406.913	19.2228		406.913	11.1643
			407.395	19.1412		407.395	11.1947
			407.877	19.0147		407.877	11.2228
			408.359	18.8629		408.359	11.2502
			408.841	18.6976		408.841	11.274
			409.324	18.5242		409.324	11.2907
			409.806	18.3468		409.806	11.3026
			410.288	18.1718		410.288	11.3206
			410.77	18.0105		410.77	11.3611
			411.252	17.8768		411.252	11.4397
			411.734	17.7819		411.734	11.5655
			412.216	17.7291		412.216	11.7358
			412.699	17.7117		412.699	11.9363
			413.181	17.7168		413.181	12.1455
			413.663	17.7315		413.663	12.3415
			414.145	17.7461		414.145	12.5075
			414.627	17.7566		414.627	12.6318
			415.109	17.7704		415.109	12.71
			415.591	17.8112		415.591	12.7455
			416.073	17.9056		416.073	12.7468
			416.555	18.0637		416.555	12.72
			417.038	18.2717		417.038	12.6662
			417.52	18.5033		417.52	12.5866
			418.002	18.7334		418.002	12.4875
			418.484	18.9456		418.484	12.3831
			418.966	19.131		418.966	12.2919
			419.448	19.2828		419.448	12.2315
			419.93	19.3898		419.93	12.2118
			420.412	19.4341		420.412	12.2322
			420.895	19.3959		420.895	12.2822
			421.377	19.2684		421.377	12.3477
			421.859	19.0711		421.859	12.4198
			422.341	18.8466		422.341	12.4978
			422.823	18.6363		422.823	12.583
			423.305	18.4597		423.305	12.6709
			423.787	18.3154		423.787	12.7479
			424.269	18.1919		424.269	12.7963
			424.752	18.0785		424.752	12.8017
			425.234	17.971		425.234	12.7593
			425.716	17.8737		425.716	12.6761
			426.198	17.7972		426.198	12.5702
			426.68	17.7542		426.68	12.4654
			427.162	17.7528		427.162	12.3848
			427.644	17.7911		427.644	12.344
			428.126	17.8555		428.126	12.3486
			428.609	17.9248		428.609	12.3953
			429.091	17.9782		429.091	12.4755
			429.573	18.0029		429.573	12.5802
			430.055	17.9983		430.055	12.7024
			430.537	17.9751		430.537	12.8372
			431.019	17.9506		431.019	12.9798
			431.501	17.9425		431.501	13.1231
			431.983	17.9639		431.983	13.2577
			432.466	18.0217		432.466	13.3727
			432.948	18.1166		432.948	13.4599
			433.43	18.2446		433.43	13.516
			433.912	18.3979		433.912	13.5439
			434.394	18.5655		434.394	13.5512
			434.876	18.7329		434.876	13.5466
			435.358	18.8819		435.358	13.5362
			435.84	18.9939		435.84	13.5217
			436.322	19.0542		436.322	13.5015
			436.805	19.0579		436.805	13.4743
			437.287	19.011		437.287	13.4414
			437.769	18.9282		437.769	13.4085
			438.251	18.8286		438.251	13.3841
			438.733	18.7302		438.733	13.3771
			439.215	18.6449		439.215	13.3927
			439.697	18.5757		439.697	13.4293
			440.18	18.5178		440.18	13.4797
			440.662	18.4636		440.662	13.5337
			441.144	18.4087		441.144	13.5821
			441.626	18.3548		441.626	13.6192
			442.108	18.3097		442.108	13.6433
			442.59	18.2831		442.59	13.6556
			443.072	18.282		443.072	13.6576
			443.554	18.3075		443.554	13.6496
			444.036	18.3543		444.036	13.6311
			444.519	18.4147		444.519	13.603
			445.001	18.4826		445.001	13.5694
			445.483	18.556		445.483	13.538
			445.965	18.6355		445.965	13.5177
			446.447	18.7207		446.447	13.5154
			446.929	18.8069		446.929	13.5326
			447.411	18.8852		447.411	13.5651
			447.894	18.9452		447.894	13.6053
			448.376	18.9788		448.376	13.6449
			448.858	18.9836		448.858	13.6786
			449.34	18.9639		449.34	13.7049
			449.822	18.9303		449.822	13.7249
			450.304	18.8965		450.304	13.7408
			450.786	18.8747		450.786	13.7525
			451.268	18.8723		451.268	13.7573
			451.75	18.8923		451.75	13.7507
			452.233	18.9348		452.233	13.7291
			452.715	18.9991		452.715	13.6922
			453.197	19.0835		453.197	13.6436
			453.679	19.1852		453.679	13.5908
			454.161	19.2995		454.161	13.5427
			454.643	19.4194		454.643	13.5074
			455.125	19.5348		455.125	13.4885
			455.608	19.6348		455.608	13.4851
			456.09	19.7128		456.09	13.4933
			456.572	19.7706		456.572	13.5105
			457.054	19.819		457.054	13.5375
			457.536	19.8723		457.536	13.5773
			458.018	19.9434		458.018	13.6333
			458.5	20.0382		458.5	13.705
			458.982	20.1543		458.982	13.7873
			459.464	20.281		459.464	13.8707
			459.947	20.4038		459.947	13.9445
			460.429	20.5104		460.429	14.0012
			460.911	20.5943		460.911	14.0393
			461.393	20.6558		461.393	14.0625
			461.875	20.6986		461.875	14.0767
			462.357	20.7266		462.357	14.0868
			462.839	20.7433		462.839	14.0956
			463.322	20.7522		463.322	14.104
			463.804	20.7575		463.804	14.1128
			464.286	20.7649		464.286	14.1231
			464.768	20.7814		464.768	14.1369
			465.25	20.8141		465.25	14.1567
			465.732	20.8682		465.732	14.1838
			466.214	20.944		466.214	14.2174
			466.696	21.0363		466.696	14.2533
			467.178	21.1363		467.178	14.2856
			467.661	21.2334		467.661	14.3091
			468.143	21.3186		468.143	14.3214
			468.625	21.3863		468.625	14.3244
			469.107	21.4355		469.107	14.324
			469.589	21.4698		469.589	14.3281
			470.071	21.495		470.071	14.3434
			470.553	21.5169		470.553	14.3733
			471.036	21.5399		471.036	14.4175
			471.518	21.5693		471.518	14.4741
			472	21.6123		472	14.5418
			472.482	21.6778		472.482	14.6218
			472.964	21.7745		472.964	14.716
			473.446	21.9072		473.446	14.8257
			473.928	22.0744		473.928	14.9487
			474.41	22.2671		474.41	15.0786
			474.892	22.4702		474.892	15.2062
			475.375	22.6675		475.375	15.3224
			475.857	22.846		475.857	15.4221
			476.339	22.999		476.339	15.5053
			476.821	23.1251		476.821	15.5764
			477.303	23.2252		477.303	15.6412
			477.785	23.3012		477.785	15.7042
			478.267	23.355		478.267	15.7675
			478.75	23.3893		478.75	15.831
			479.232	23.4082		479.232	15.8937
			479.714	23.4173		479.714	15.9557
			480.196	23.4235		480.196	16.0192
			480.678	23.4335		480.678	16.0891
			481.16	23.4524		481.16	16.1713
			481.642	23.4816		481.642	16.2709
			482.124	23.5184		482.124	16.3904
			482.606	23.5568		482.606	16.5291
			483.089	23.5907		483.089	16.6846
			483.571	23.6159		483.571	16.8534
			484.053	23.6316		484.053	17.0321
			484.535	23.6399		484.535	17.2169
			485.017	23.6445		485.017	17.4026
			485.499	23.648		485.499	17.5823
			485.981	23.6519		485.981	17.7476
			486.464	23.6572		486.464	17.8901
			486.946	23.6659		486.946	18.0042
			487.428	23.6833		487.428	18.089
			487.91	23.7172		487.91	18.1482
			488.392	23.7761		488.392	18.189
			488.874	23.8662		488.874	18.2189
			489.356	23.9882		489.356	18.2441
			489.838	24.1365		489.838	18.2683
			490.32	24.3		490.32	18.2934
			490.803	24.4654		490.803	18.321
			491.285	24.6198		491.285	18.3537
			491.767	24.754		491.767	18.3962
			492.249	24.8627		492.249	18.4534
			492.731	24.944		492.731	18.5288
			493.213	24.9981		493.213	18.6221
			493.695	25.0261		493.695	18.7282
			494.178	25.0296		494.178	18.8381
			494.66	25.012		494.66	18.9413
			495.142	24.9785		495.142	19.0292
			495.624	24.9365		495.624	19.0978
			496.106	24.894		496.106	19.1477
			496.588	24.8583		496.588	19.1839
			497.07	24.8343		497.07	19.2126
			497.552	24.8239		497.552	19.2398
			498.034	24.8266		498.034	19.2699
			498.517	24.8404		498.517	19.3054
			498.999	24.8629		498.999	19.347
			499.481	24.8926		499.481	19.3947
			499.963	24.9286		499.963	19.4479
			500.445	24.9697		500.445	19.5057
			500.927	25.0125		500.927	19.5658
			501.409	25.0515		501.409	19.6252
			501.891	25.0794		501.891	19.6808
			502.374	25.0892		502.374	19.7306
			502.856	25.076		502.856	19.7752
			503.338	25.0384		503.338	19.8178
			503.82	24.9787		503.82	19.8625
			504.302	24.902		504.302	19.9126
			504.784	24.8146		504.784	19.968
			505.266	24.7224		505.266	20.0246
			505.748	24.6307		505.748	20.075
			506.231	24.545		506.231	20.1116
			506.713	24.4714		506.713	20.1291
			507.195	24.4163		507.195	20.1266
			507.677	24.3849		507.677	20.1072
			508.159	24.379		508.159	20.0768
			508.641	24.3961		508.641	20.0418
			509.123	24.4291		509.123	20.0072
			509.605	24.4673		509.605	19.976
			510.088	24.5003		510.088	19.9494
			510.57	24.5204		510.57	19.9282
			511.052	24.5244		511.052	19.9134
			511.534	24.5134		511.534	19.9063
			512.016	24.4905		512.016	19.9077
			512.498	24.4585		512.498	19.9173
			512.98	24.4183		512.98	19.9327
			513.462	24.3681		513.462	19.9499
			513.945	24.3039		513.945	19.9641
			514.427	24.2215		514.427	19.9713
			514.909	24.1185		514.909	19.9699
			515.391	23.9957		515.391	19.9602
			515.873	23.8576		515.873	19.9447
			516.355	23.7103		516.355	19.9261
			516.837	23.5609		516.837	19.906
			517.319	23.4158		517.319	19.8854
			517.802	23.2815		517.802	19.8649
			518.284	23.1646		518.284	19.8459
			518.766	23.0715		518.766	19.831
			519.248	23.007		519.248	19.8235
			519.73	22.9717		519.73	19.8258
			520.212	22.9606		520.212	19.8375
			520.694	22.9633		520.694	19.8555
			521.176	22.9663		521.176	19.8743
			521.659	22.9563		521.659	19.8878
			522.141	22.924		522.141	19.8916
			522.623	22.8659		522.623	19.8837
			523.105	22.7842		523.105	19.8649
			523.587	22.685		523.587	19.8372
			524.069	22.5749		524.069	19.8025
			524.551	22.4594		524.551	19.7613
			525.033	22.3414		525.033	19.713
			525.516	22.2227		525.516	19.6567
			525.998	22.1048		525.998	19.5926
			526.48	21.9905		526.48	19.5229
			526.962	21.8833		526.962	19.4518
			527.444	21.7871		527.444	19.3843
			527.926	21.7039		527.926	19.3241
			528.408	21.6328		528.408	19.273
			528.89	21.5705		528.89	19.23
			529.373	21.5121		529.373	19.1929
			529.855	21.4533		529.855	19.1593
			530.337	21.3906		530.337	19.1283
			530.819	21.3211		530.819	19.0999
			531.301	21.2423		531.301	19.0751
			531.783	21.1513		531.783	19.0545
			532.265	21.0452		532.265	19.0379
			532.747	20.922		532.747	19.0243
			533.23	20.7819		533.23	19.0122
			533.712	20.6288		533.712	19.0007
			534.194	20.4698		534.194	18.9901
			534.676	20.3144		534.676	18.9808
			535.158	20.1712		535.158	18.9733
			535.64	20.0461		535.64	18.9664
			536.122	19.9398		536.122	18.9574
			536.604	19.8483		536.604	18.9424
			537.087	19.7645		537.087	18.9179
			537.569	19.6807		537.569	18.8824
			538.051	19.5905		538.051	18.8375
			538.533	19.4903		538.533	18.7873
			539.015	19.3796		539.015	18.7374
			539.497	19.2597		539.497	18.6927
			539.979	19.1333		539.979	18.6565
			540.461	19.0036		540.461	18.6299
			540.943	18.8749		540.943	18.6124
			541.426	18.7525		541.426	18.6031
			541.908	18.6417		541.908	18.6014
			542.39	18.5469		542.39	18.6068
			542.872	18.4692		542.872	18.618
			543.354	18.4057		543.354	18.6326
			543.836	18.3489		543.836	18.646
			544.318	18.2886		544.318	18.6525
			544.801	18.2147		544.801	18.646
			545.283	18.1204		545.283	18.6225
			545.765	18.0048		545.765	18.5807
			546.247	17.8725		546.247	18.5227
			546.729	17.732		546.729	18.4527
			547.211	17.5926		547.211	18.3762
			547.693	17.4621		547.693	18.2981
			548.175	17.3451		548.175	18.222
			548.658	17.2434		548.658	18.1507
			549.14	17.1575		549.14	18.0862
			549.622	17.0864		549.622	18.0302
			550.104	17.0289		550.104	17.9837
			550.586	16.9821		550.586	17.9469
			551.068	16.9414		551.068	17.9183
			551.55	16.9007		551.55	17.8951
			552.032	16.8534		552.032	17.8738
			552.514	16.7948		552.514	17.8517
			552.997	16.7234		552.997	17.8283
			553.479	16.6423		553.479	17.805
			553.961	16.5578		553.961	17.7848
			554.443	16.4776		554.443	17.7704
			554.925	16.4079		554.925	17.7627
			555.407	16.3523		555.407	17.7597
			555.889	16.3109		555.889	17.7573
			556.371	16.2819		556.371	17.7504
			556.854	16.2624		556.854	17.7355
			557.336	16.2502		557.336	17.7114
			557.818	16.2433		557.818	17.6801
			558.3	16.2401		558.3	17.6457
			558.782	16.238		558.782	17.6122
			559.264	16.2335		559.264	17.5822
			559.746	16.2227		559.746	17.556
			560.229	16.2029		560.229	17.5319
			560.711	16.174		560.711	17.5071
			561.193	16.1384		561.193	17.479
			561.675	16.1006		561.675	17.4459
			562.157	16.0653		562.157	17.4073
			562.639	16.0357		562.639	17.3636
			563.121	16.0126		563.121	17.3158
			563.603	15.9941		563.603	17.2649
			564.085	15.9778		564.085	17.2123
			564.568	15.9617		564.568	17.1596
			565.05	15.9453		565.05	17.1084
			565.532	15.9297		565.532	17.0599
			566.014	15.9166		566.014	17.0143
			566.496	15.9062		566.496	16.9706
			566.978	15.8971		566.978	16.9267
			567.46	15.8865		567.46	16.8806
			567.942	15.8715		567.942	16.8317
			568.425	15.8512		568.425	16.782
			568.907	15.8274		568.907	16.7362
			569.389	15.8043		569.389	16.7004
			569.871	15.7869		569.871	16.6802
			570.353	15.7791		570.353	16.6786
			570.835	15.7824		570.835	16.6946
			571.317	15.7962		571.317	16.7233
			571.799	15.8183		571.799	16.7572
			572.282	15.8468		572.282	16.7881
			572.764	15.8799		572.764	16.8091
			573.246	15.9168		573.246	16.8156
			573.728	15.9566		573.728	16.8061
			574.21	15.9974		574.21	16.7816
			574.692	16.0357		574.692	16.7444
			575.174	16.0674		575.174	16.6984
			575.657	16.0892		575.657	16.6479
			576.139	16.0989		576.139	16.5982
			576.621	16.0967		576.621	16.5543
			577.103	16.0846		577.103	16.5208
			577.585	16.0651		577.585	16.5002
			578.067	16.0406		578.067	16.492
			578.549	16.0123		578.549	16.4929
			579.031	15.981		579.031	16.4973
			579.513	15.9475		579.513	16.4993
			579.996	15.9147		579.996	16.4944
			580.478	15.8865		580.478	16.481
			580.96	15.8676		580.96	16.4603
			581.442	15.8613		581.442	16.4355
			581.924	15.8683		581.924	16.4104
			582.406	15.886		582.406	16.388
			582.888	15.9091		582.888	16.3703
			583.37	15.9314		583.37	16.3583
			583.853	15.9486		583.853	16.3523
			584.335	15.9589		584.335	16.3524
			584.817	15.9636		584.817	16.3586
			585.299	15.9657		585.299	16.3702
			585.781	15.9683		585.781	16.3851
			586.263	15.9734		586.263	16.4003
			586.745	15.9821		586.745	16.4119
			587.227	15.9946		587.227	16.4166
			587.71	16.0115		587.71	16.4123
			588.192	16.0344		588.192	16.3989
			588.674	16.0651		588.674	16.3783
			589.156	16.1053		589.156	16.3532
			589.638	16.1548		589.638	16.3265
			590.12	16.2115		590.12	16.3
			590.602	16.2714		590.602	16.275
			591.085	16.3305		591.085	16.2527
			591.567	16.3864		591.567	16.2348
			592.049	16.4389		592.049	16.2242
			592.531	16.49		592.531	16.2239
			593.013	16.543		593.013	16.2363
			593.495	16.6002		593.495	16.262
			593.977	16.6626		593.977	16.2993
			594.459	16.7293		594.459	16.344
			594.941	16.7983		594.941	16.391
			595.424	16.8674		595.424	16.4356
			595.906	16.9347		595.906	16.4745
			596.388	16.9988		596.388	16.5064
			596.87	17.0581		596.87	16.5313
			597.352	17.1108		597.352	16.5503
			597.834	17.155		597.834	16.5641
			598.316	17.1894		598.316	16.5731
			598.798	17.214		598.798	16.578
			599.281	17.2311		599.281	16.5795
			599.763	17.2446		599.763	16.5788
			600.245	17.2593		600.245	16.5773
			600.727	17.2794		600.727	16.5762
			601.209	17.3066		601.209	16.5756
			601.691	17.3403		601.691	16.575
			602.173	17.3777		602.173	16.5731
			602.655	17.4159		602.655	16.5692
			603.138	17.4526		603.138	16.564
			603.62	17.488		603.62	16.56
			604.102	17.5238		604.102	16.5607
			604.584	17.5622		604.584	16.5699
			605.066	17.6045		605.066	16.59
			605.548	17.6504		605.548	16.6217
			606.03	17.6977		606.03	16.6634
			606.513	17.7438		606.513	16.7125
			606.995	17.7863		606.995	16.7657
			607.477	17.8245		607.477	16.8198
			607.959	17.859		607.959	16.8723
			608.441	17.8913		608.441	16.9207
			608.923	17.9226		608.923	16.9627
			609.405	17.9536		609.405	16.9959
			609.887	17.9843		609.887	17.0185
			610.369	18.0144		610.369	17.03
			610.852	18.0445		610.852	17.032
			611.334	18.0759		611.334	17.0281
			611.816	18.1105		611.816	17.0232
			612.298	18.1501		612.298	17.0219
			612.78	18.1952		612.78	17.0273
			613.262	18.2447		613.262	17.0402
			613.744	18.2963		613.744	17.0589
			614.226	18.3468		614.226	17.0809
			614.709	18.3938		614.709	17.1037
			615.191	18.4359		615.191	17.126
			615.673	18.4723		615.673	17.1487
			616.155	18.5027		616.155	17.1737
			616.637	18.5262		616.637	17.2032
			617.119	18.5412		617.119	17.2383
			617.601	18.5461		617.601	17.279
			618.083	18.5397		618.083	17.3236
			618.566	18.5229		618.566	17.3698
			619.048	18.4983		619.048	17.415
			619.53	18.4698		619.53	17.4565
			620.012	18.441		620.012	17.4921
			620.494	18.4142		620.494	17.5199
			620.976	18.3894		620.976	17.5384
			621.458	18.3649		621.458	17.5478
			621.94	18.3383		621.94	17.5493
			622.423	18.3082		622.423	17.5463
			622.905	18.2749		622.905	17.543
			623.387	18.2404		623.387	17.5441
			623.869	18.2078		623.869	17.5531
			624.351	18.1802		624.351	17.572
			624.833	18.1596		624.833	17.6002
			625.315	18.1474		625.315	17.6359
			625.797	18.1441		625.797	17.6765
			626.279	18.1504		626.279	17.7197
			626.762	18.1673		626.762	17.7643
			627.244	18.1957		627.244	17.8102
			627.726	18.2356		627.726	17.8575
			628.208	18.2854		628.208	17.9058
			628.69	18.3416		628.69	17.9539
			629.172	18.3998		629.172	18
			629.654	18.4552		629.654	18.0423
			630.136	18.5046		630.136	18.0802
			630.619	18.5467		630.619	18.1145
			631.101	18.5822		631.101	18.1474
			631.583	18.6128		631.583	18.1816
			632.065	18.6409		632.065	18.2194
			632.547	18.6682		632.547	18.2621
			633.029	18.6963		633.029	18.3096
			633.511	18.7265		633.511	18.3611
			633.994	18.7605		633.994	18.4159
			634.476	18.8009		634.476	18.4737
			634.958	18.8498		634.958	18.5351
			635.44	18.909		635.44	18.601
			635.922	18.9785		635.922	18.6719
			636.404	19.0568		636.404	18.7481
			636.886	19.1412		636.886	18.8293
			637.368	19.229		637.368	18.9154
			637.851	19.3187		637.851	19.0066
			638.333	19.4106		638.333	19.1041
			638.815	19.5059		638.815	19.2092
			639.297	19.6064		639.297	19.3231
			639.779	19.713		639.779	19.4455
			640.261	19.8251		640.261	19.575
			640.743	19.9413		640.743	19.7085
			641.225	20.0591		641.225	19.8427
			641.707	20.1767		641.707	19.9746
			642.19	20.2927		642.19	20.1022
			642.672	20.4065		642.672	20.2245
			643.154	20.5178		643.154	20.3414
			643.636	20.626		643.636	20.4533
			644.118	20.7307		644.118	20.5604
			644.6	20.8314		644.6	20.6629
			645.082	20.929		645.082	20.7616
			645.564	21.0259		645.564	20.8576
			646.047	21.1258		646.047	20.9529
			646.529	21.2332		646.529	21.0497
			647.011	21.3517		647.011	21.1499
			647.493	21.4827		647.493	21.2541
			647.975	21.6253		647.975	21.3617
			648.457	21.7763		648.457	21.4711
			648.939	21.9315		648.939	21.5806
			649.422	22.087		649.422	21.6893
			649.904	22.2404		649.904	21.7978
			650.386	22.3905		650.386	21.9079
			650.868	22.5372		650.868	22.0216
			651.35	22.6809		651.35	22.1403
			651.832	22.8221		651.832	22.2641
			652.314	22.9612		652.314	22.3913
			652.796	23.0995		652.796	22.5192
			653.279	23.2386		653.279	22.6451
			653.761	23.3809		653.761	22.7667
			654.243	23.5284		654.243	22.8827
			654.725	23.682		654.725	22.9928
			655.207	23.8409		655.207	23.0975
			655.689	24.0025		655.689	23.1978
			656.171	24.1635		656.171	23.295
			656.653	24.3206		656.653	23.3913
			657.135	24.4724		657.135	23.4889
			657.618	24.6189		657.618	23.5903
			658.1	24.7617		658.1	23.6977
			658.582	24.9026		658.582	23.8118
			659.064	25.0428		659.064	23.9321
			659.546	25.1822		659.546	24.0563
			660.028	25.3198		660.028	24.1813
			660.51	25.4543		660.51	24.3046
			660.992	25.5847		660.992	24.4244
			661.475	25.7113		661.475	24.5405
			661.957	25.8345		661.957	24.6538
			662.439	25.9553		662.439	24.7652
			662.921	26.0743		662.921	24.8751
			663.403	26.1921		663.403	24.9829
			663.885	26.3096		663.885	25.0872
			664.367	26.428		664.367	25.1865
			664.85	26.5491		664.85	25.2803
			665.332	26.6753		665.332	25.3713
			665.814	26.809		665.814	25.4659
			666.296	26.9507		666.296	25.5711
			666.778	27.0983		666.778	25.6919
			667.26	27.2472		667.26	25.8291
			667.742	27.3923		667.742	25.9805
			668.224	27.5288		668.224	26.1418
			668.707	27.6544		668.707	26.3079
			669.189	27.7692		669.189	26.4739
			669.671	27.876		669.671	26.6352
			670.153	27.9787		670.153	26.788
			670.635	28.0816		670.635	26.929
			671.117	28.1878		671.117	27.0557
			671.599	28.2991		671.599	27.1683
			672.081	28.4166		672.081	27.2704
			672.563	28.5401		672.563	27.3681
			673.046	28.6682		673.046	27.4666
			673.528	28.7986		673.528	27.5695
			674.01	28.9291		674.01	27.6783
			674.492	29.0575		674.492	27.7937
			674.974	29.1823		674.974	27.9154
			675.456	29.3025		675.456	28.0426
			675.938	29.4178		675.938	28.174
			676.42	29.5289		676.42	28.3085
			676.903	29.6381		676.903	28.445
			677.385	29.7478		677.385	28.5828
			677.867	29.86		677.867	28.7211
			678.349	29.9753		678.349	28.8583
			678.831	30.0927		678.831	28.9926
			679.313	30.2099		679.313	29.1216
			679.795	30.3244		679.795	29.2436
			680.278	30.4346		680.278	29.3581
			680.76	30.5405		680.76	29.4658
			681.242	30.6433		681.242	29.5684
			681.724	30.7454		681.724	29.6681
			682.206	30.8488		682.206	29.7664
			682.688	30.9552		682.688	29.8643
			683.17	31.0651		683.17	29.9617
			683.652	31.1783		683.652	30.0588
			684.135	31.2942		684.135	30.1561
			684.617	31.4119		684.617	30.255
			685.099	31.5299		685.099	30.3574
			685.581	31.6468		685.581	30.4651
			686.063	31.7606		686.063	30.5788
			686.545	31.8699		686.545	30.6978
			687.027	31.9744		687.027	30.8199
			687.509	32.0752		687.509	30.9417
			687.991	32.1755		687.991	31.0601
			688.474	32.2794		688.474	31.1726
			688.956	32.3912		688.956	31.2779
			689.438	32.5131		689.438	31.3761
			689.92	32.645		689.92	31.4682
			690.402	32.7837		690.402	31.5562
			690.884	32.924		690.884	31.6423
			691.366	33.0602		691.366	31.729
			691.848	33.1875		691.848	31.8188
			692.331	33.3034		692.331	31.9142
			692.813	33.4081		692.813	32.0167
			693.295	33.5039		693.295	32.1268
			693.777	33.5947		693.777	32.2435
			694.259	33.6849		694.259	32.3649
			694.741	33.7785		694.741	32.4881
			695.223	33.8791		695.223	32.6106
			695.705	33.9892		695.705	32.7299
			696.188	34.1102		696.188	32.845
			696.67	34.2416		696.67	32.9553
			697.152	34.3814		697.152	33.0606
			697.634	34.5256		697.634	33.161
			698.116	34.6696		698.116	33.2565
			698.598	34.8084		698.598	33.3473
			699.08	34.9388		699.08	33.4341
			699.562	35.0595		699.562	33.5181
			700.045	35.1718		700.045	33.6013
			700.527	35.2788		700.527	33.6856
			701.009	35.3847		701.009	33.7729
			701.491	35.4932		701.491	33.864
			701.973	35.6075		701.973	33.959
			702.455	35.7298		702.455	34.0574
			702.937	35.8612		702.937	34.1587
			703.419	36.0022		703.419	34.2629
			703.902	36.1529		703.902	34.3703
			704.384	36.3124		704.384	34.4816
			704.866	36.4789		704.866	34.5971
			705.348	36.6496		705.348	34.7159
			705.83	36.8203		705.83	34.8365
			706.312	36.987		706.312	34.9566
			706.794	37.1458		706.794	35.0739
			707.276	37.2947		707.276	35.1876
			707.759	37.4334		707.759	35.2979
			708.241	37.5634		708.241	35.4064
			708.723	37.6873		708.723	35.5155
			709.205	37.8081		709.205	35.6269
			709.687	37.9286		709.687	35.7413
			710.169	38.0514		710.169	35.8575
			710.651	38.1783		710.651	35.9735
			711.133	38.3111		711.133	36.0864
			711.615	38.4514		711.615	36.1942
			712.098	38.6002		712.098	36.2957
			712.58	38.7576		712.58	36.3917
			713.062	38.9229		713.062	36.4845
			713.544	39.0941		713.544	36.5774
			714.026	39.2685		714.026	36.674
			714.508	39.4432		714.508	36.7778
			714.99	39.6155		714.99	36.8915
			715.472	39.7832		715.472	37.0162
			715.955	39.9445		715.955	37.1514
			716.437	40.0982		716.437	37.2953
			716.919	40.2437		716.919	37.4447
			717.401	40.3807		717.401	37.5962
			717.883	40.5099		717.883	37.7467
			718.365	40.6335		718.365	37.8945
			718.847	40.7545		718.847	38.0391
			719.33	40.877		719.33	38.1811
			719.812	41.0049		719.812	38.3218
			720.294	41.1411		720.294	38.4619
			720.776	41.2869		720.776	38.6011
			721.258	41.4416		721.258	38.738
			721.74	41.6031		721.74	38.8707
			722.222	41.7682		722.222	38.997
			722.704	41.9343		722.704	39.1159
			723.187	42.0995		723.187	39.2278
			723.669	42.2632		723.669	39.3344
			724.151	42.4259		724.151	39.4382
			724.633	42.5887		724.633	39.5418
			725.115	42.7529		725.115	39.6474
			725.597	42.9199		725.597	39.7568
			726.079	43.0911		726.079	39.871
			726.561	43.2676		726.561	39.9907
			727.043	43.4504		727.043	40.1168
			727.526	43.64		727.526	40.2497
			728.008	43.8364		728.008	40.3897
			728.49	44.039		728.49	40.5361
			728.972	44.2469		728.972	40.6875
			729.454	44.4593		729.454	40.842
			729.936	44.6759		729.936	40.9973
			730.418	44.8968		730.418	41.1516
			730.9	45.1228		730.9	41.3035
			731.383	45.3543		731.383	41.4527
			731.865	45.5913		731.865	41.5991
			732.347	45.8324		732.347	41.7429
			732.829	46.0754		732.829	41.8843
			733.311	46.3179		733.311	42.0233
			733.793	46.558		733.793	42.16
			734.275	46.7946		734.275	42.2942
			734.758	47.0286		734.758	42.4263
			735.24	47.2618		735.24	42.5565
			735.722	47.4968		735.722	42.685
			736.204	47.7362		736.204	42.812
			736.686	47.9821		736.686	42.9379
			737.168	48.2359		737.168	43.0632
			737.65	48.4983		737.65	43.1889
			738.132	48.7694		738.132	43.3171
			738.615	49.049		738.615	43.4503
			739.097	49.3365		739.097	43.591
			739.579	49.631		739.579	43.7415
			740.061	49.9311		740.061	43.9025
			740.543	50.2356		740.543	44.0737
			741.025	50.5433		741.025	44.2527
			741.507	50.8535		741.507	44.4366
			741.989	51.1658		741.989	44.6216
			742.471	51.4805		742.471	44.8041
			742.954	51.7972		742.954	44.9808
			743.436	52.1151		743.436	45.1494
			743.918	52.4325		743.918	45.308
			744.4	52.7473		744.4	45.4562
			744.882	53.0572		744.882	45.5944
			745.364	53.3605		745.364	45.7247
			745.846	53.6568		745.846	45.8502
			746.328	53.9466		746.328	45.9747
			746.811	54.2318		746.811	46.1019
			747.293	54.5146		747.293	46.2349
			747.775	54.7972		747.775	46.3752
			748.257	55.0811		748.257	46.523
			748.739	55.367		748.739	46.677
			749.221	55.6549		749.221	46.8353
			749.703	55.9434		749.703	46.9957
			750.186	56.2305		750.186	47.1566
			750.668	56.5132		750.668	47.3162
			751.15	56.7883		751.15	47.4732
			751.632	57.0528		751.632	47.626
			752.114	57.3047		752.114	47.7729
			752.596	57.5438		752.596	47.9122
			753.078	57.7716		753.078	48.0427
			753.56	57.9917		753.56	48.1641
			754.043	58.2089		754.043	48.2773
			754.525	58.4276		754.525	48.384
			755.007	58.6514		755.007	48.4868
			755.489	58.8818		755.489	48.5884
			755.971	59.1178		755.971	48.6909
			756.453	59.3569		756.453	48.7958
			756.935	59.5954		756.935	48.9038
			757.417	59.8294		757.417	49.0152
			757.899	60.0562		757.899	49.1299
			758.382	60.2744		758.382	49.2476
			758.864	60.4841		758.864	49.3678
			759.346	60.687		759.346	49.4901
			759.828	60.8849		759.828	49.6138
			760.31	61.0803		760.31	49.7386
			760.792	61.2746		760.792	49.8639
			761.274	61.4684		761.274	49.9897
			761.756	61.6609		761.756	50.1154
			762.239	61.8503		762.239	50.2405
			762.721	62.0339		762.721	50.3636
			763.203	62.2094		763.203	50.4825
			763.685	62.3754		763.685	50.5949
			764.167	62.5322		764.167	50.6979
			764.649	62.682		764.649	50.7897
			765.131	62.8289		765.131	50.8695
			765.614	62.9775		765.614	50.9379
			766.096	63.1323		766.096	50.9971
			766.578	63.2961		766.578	51.05
			767.06	63.4696		767.06	51.0998
			767.542	63.6506		767.542	51.1497
			768.024	63.8352		768.024	51.2019
			768.506	64.0179		768.506	51.2583
			768.988	64.1933		768.988	51.3197
			769.471	64.3569		769.471	51.3865
			769.953	64.506		769.953	51.4581
			770.435	64.6402		770.435	51.5335
			770.917	64.7614		770.917	51.6104
			771.399	64.8736		771.399	51.6864
			771.881	64.9819		771.881	51.7582
			772.363	65.0921		772.363	51.8229
			772.845	65.209		772.845	51.8781
			773.327	65.336		773.327	51.9223
			773.81	65.4742		773.81	51.9549
			774.292	65.6223		774.292	51.9759
			774.774	65.777		774.774	51.9862
			775.256	65.9335		775.256	51.9868
			775.738	66.087		775.738	51.979
			776.22	66.2334		776.22	51.9646
			776.702	66.3702		776.702	51.9456
			777.184	66.4968		777.184	51.9241
			777.667	66.6138		777.667	51.9024
			778.149	66.7235		778.149	51.8819
			778.631	66.828		778.631	51.8633
			779.113	66.9295		779.113	51.8462
			779.595	67.0297		779.595	51.8291
			780.077	67.1293		780.077	51.8104
			780.559	67.2284		780.559	51.7881
			781.041	67.3268		781.041	51.7608
			781.524	67.4241		781.524	51.7274
			782.006	67.5199		782.006	51.6875
			782.488	67.6146		782.488	51.641
			782.97	67.7091		782.97	51.5878
			783.452	67.8049		783.452	51.5277
			783.934	67.9036		783.934	51.4609
			784.416	68.0069		784.416	51.388
			784.898	68.1155		784.898	51.3102
			785.381	68.2289		785.381	51.2294
			785.863	68.3454		785.863	51.1476
			786.345	68.4622		786.345	51.0673
			786.827	68.5762		786.827	50.9903
			787.309	68.6849		787.309	50.9181
			787.791	68.7869		787.791	50.8517
			788.273	68.8825		788.273	50.7916
			788.755	68.974		788.755	50.7379
			789.237	69.0644		789.237	50.6907
			789.72	69.1572		789.72	50.6499
			790.202	69.2553		790.202	50.615
			790.684	69.3604		790.684	50.5851
			791.166	69.4721		791.166	50.5596
			791.648	69.5885		791.648	50.5377
			792.13	69.7063		792.13	50.5191
			792.612	69.8214		792.612	50.504
			793.095	69.9297		793.095	50.4931
			793.577	70.0284		793.577	50.4872
			794.059	70.1159		794.059	50.4869
			794.541	70.1928		794.541	50.4925
			795.023	70.2613		795.023	50.5044
			795.505	70.325		795.505	50.5231
			795.987	70.3879		795.987	50.5495
			796.469	70.4533		796.469	50.5853
			796.952	70.5234		796.952	50.6326
			797.434	70.5985		797.434	50.6931
			797.916	70.6775		797.916	50.7681
			798.398	70.758		798.398	50.8575
			798.88	70.8375		798.88	50.9603
			799.362	70.9141		799.362	51.0743
			799.844	70.9869		799.844	51.1974
			800.326	71.0561		800.326	51.3275
			800.808	71.1231		800.808	51.4635
			801.291	71.1896		801.291	51.6048
			801.773	71.2571		801.773	51.7517
			802.255	71.3264		802.255	51.9045
			802.737	71.3976		802.737	52.0636
			803.219	71.4701		803.219	52.2295
			803.701	71.5422		803.701	52.4023
			804.183	71.6126		804.183	52.5817
			804.665	71.6797		804.665	52.767
			805.148	71.7426		805.148	52.9571
			805.63	71.8012		805.63	53.1501
			806.112	71.8566		806.112	53.344
			806.594	71.9106		806.594	53.5367
			807.076	71.9655		807.076	53.727
			807.558	72.0243		807.558	53.9141
			808.04	72.0891		808.04	54.0985
			808.523	72.1612		808.523	54.2812
			809.005	72.2406		809.005	54.4635
			809.487	72.3259		809.487	54.6461
			809.969	72.4146		809.969	54.8292
			810.451	72.5037		810.451	55.0123
			810.933	72.5903		810.933	55.1945
			811.415	72.6717		811.415	55.3746
			811.897	72.7466		811.897	55.5518
			812.38	72.8145		812.38	55.7259
			812.862	72.876		812.862	55.897
			813.344	72.9329		813.344	56.0659
			813.826	72.9872		813.826	56.2335
			814.308	73.0417		814.308	56.4008
			814.79	73.0988		814.79	56.5688
			815.272	73.1605		815.272	56.7383
			815.754	73.2281		815.754	56.9094
			816.236	73.3019		816.236	57.0811
			816.719	73.3811		816.719	57.2516
			817.201	73.4648		817.201	57.418
			817.683	73.5514		817.683	57.5772
			818.165	73.6397		818.165	57.7265
			818.647	73.7287		818.647	57.8645
			819.129	73.8181		819.129	57.9918
			819.611	73.9073		819.611	58.1114
			820.093	73.996		820.093	58.2277
			820.576	74.083		820.576	58.3459
			821.058	74.1672		821.058	58.4708
			821.54	74.247		821.54	58.6055
			822.022	74.3211		822.022	58.751
			822.504	74.3892		822.504	58.9056
			822.986	74.4519		822.986	59.0657
			823.468	74.511		823.468	59.2263
			823.951	74.5696		823.951	59.3818
			824.433	74.6309		824.433	59.5274
			824.915	74.6986		824.915	59.659
			825.397	74.7751		825.397	59.7744
			825.879	74.8616		825.879	59.8732
			826.361	74.9578		826.361	59.9569
			826.843	75.0611		826.843	60.0286
			827.325	75.168		827.325	60.0926
			827.808	75.2738		827.808	60.1535
			828.29	75.3738		828.29	60.2158
			828.772	75.4643		828.772	60.2831
			829.254	75.5436		829.254	60.3583
			829.736	75.6115		829.736	60.4428
			830.218	75.6703		830.218	60.5372
			830.7	75.7234		830.7	60.641
			831.182	75.775		831.182	60.7532
			831.664	75.8289		831.664	60.8718
			832.147	75.8876		832.147	60.9942
			832.629	75.9527		832.629	61.1174
			833.111	76.0241		833.111	61.2376
			833.593	76.101		833.593	61.3511
			834.075	76.1822		834.075	61.4546
			834.557	76.2665		834.557	61.5457
			835.039	76.353		835.039	61.6232
			835.521	76.4407		835.521	61.6871
			836.004	76.529		836.004	61.739
			836.486	76.6169		836.486	61.781
			836.968	76.7028		836.968	61.8162
			837.45	76.7848		837.45	61.8477
			837.932	76.8607		837.932	61.8789
			838.414	76.9281		838.414	61.9125
			838.896	76.9852		838.896	61.9507
			839.379	77.0311		839.379	61.9951
			839.861	77.0668		839.861	62.046
			840.343	77.095		840.343	62.1027
			840.825	77.1206		840.825	62.1637
			841.307	77.1499		841.307	62.2269
			841.789	77.1898		841.789	62.2903
			842.271	77.2466		842.271	62.3521
			842.753	77.3244		842.753	62.4115
			843.236	77.4241		843.236	62.4686
			843.718	77.5431		843.718	62.5236
			844.2	77.6753		844.2	62.5771
			844.682	77.8124		844.682	62.6295
			845.164	77.9452		845.164	62.6803
			845.646	78.0657		845.646	62.7285
			846.128	78.1683		846.128	62.7725
			846.61	78.2508		846.61	62.8105
			847.092	78.3149		847.092	62.8411
			847.575	78.3654		847.575	62.8638
			848.057	78.4091		848.057	62.8792
			848.539	78.4536		848.539	62.8894
			849.021	78.5055		849.021	62.8977
			849.503	78.5698		849.503	62.9085
			849.985	78.6486		849.985	62.9262
			850.467	78.7413		850.467	62.9547
			850.949	78.8451		850.949	62.9963
			851.432	78.9558		851.432	63.0512
			851.914	79.0689		851.914	63.117
			852.396	79.1806		852.396	63.1889
			852.878	79.2886		852.878	63.2608
			853.36	79.392		853.36	63.3261
			853.842	79.4913		853.842	63.3788
			854.324	79.5873		854.324	63.4151
			854.807	79.6809		854.807	63.4331
			855.289	79.772		855.289	63.4337
			855.771	79.8598		855.771	63.4193
			856.253	79.9428		856.253	63.3939
			856.735	80.0192		856.735	63.3615
			857.217	80.0879		857.217	63.3259
			857.699	80.1488		857.699	63.2901
			858.181	80.2034		858.181	63.256
			858.663	80.2546		858.663	63.2246
			859.146	80.3063		859.146	63.1964
			859.628	80.3629		859.628	63.1713
			860.11	80.4285		860.11	63.1496
			860.592	80.5057		860.592	63.1319
			861.074	80.5953		861.074	63.1189
			861.556	80.6957		861.556	63.1115
			862.038	80.8031		862.038	63.1103
			862.52	80.9115		862.52	63.1148
			863.003	81.0143		863.003	63.1233
			863.485	81.1053		863.485	63.1328
			863.967	81.1799		863.967	63.1392
			864.449	81.2362		864.449	63.1378
			864.931	81.2756		864.931	63.1246
			865.413	81.3025		865.413	63.0971
			865.895	81.3231		865.895	63.0547
			866.377	81.3449		866.377	62.9984
			866.86	81.3745		866.86	62.9314
			867.342	81.417		867.342	62.8569
			867.824	81.4749		867.824	62.7785
			868.306	81.5481		868.306	62.6986
			868.788	81.6339		868.788	62.6182
			869.27	81.7279		869.27	62.5371
			869.752	81.8248		869.752	62.4546
			870.234	81.9196		870.234	62.3692
			870.717	82.0085		870.717	62.2803
			871.199	82.0893		871.199	62.1876
			871.681	82.1618		871.681	62.0916
			872.163	82.2273		872.163	61.9936
			872.645	82.288		872.645	61.8946
			873.127	82.3466		873.127	61.7954
			873.609	82.4047		873.609	61.696
			874.091	82.4634		874.091	61.5953
			874.573	82.5222		874.573	61.491
			875.056	82.5803		875.056	61.3802
			875.538	82.6362		875.538	61.2602
			876.02	82.6891		876.02	61.1287
			876.502	82.7388		876.502	60.9845
			876.984	82.7861		876.984	60.8284
			877.466	82.8323		877.466	60.6624
			877.948	82.8791		877.948	60.4901
			878.431	82.928		878.431	60.3156
			878.913	82.9794		878.913	60.1431
			879.395	83.033		879.395	59.9762
			879.877	83.0875		879.877	59.8179
			880.359	83.1409		880.359	59.6702
			880.841	83.191		880.841	59.5342
			881.323	83.2361		881.323	59.4101
			881.805	83.2755		881.805	59.2974
			882.288	83.3099		882.288	59.194
			882.77	83.3411		882.77	59.097
			883.252	83.3723		883.252	59.0019
			883.734	83.4071		883.734	58.9039
			884.216	83.4486		884.216	58.7981
			884.698	83.4993		884.698	58.6806
			885.18	83.56		885.18	58.5495
			885.662	83.63		885.662	58.405
			886.144	83.7071		886.144	58.2501
			886.627	83.7882		886.627	58.0893
			887.109	83.8702		887.109	57.9284
			887.591	83.9504		887.591	57.7733
			888.073	84.0268		888.073	57.6296
			888.555	84.0984		888.555	57.5013
			889.037	84.1651		889.037	57.3911
			889.519	84.2272		889.519	57.2999
			890.001	84.2848		890.001	57.2275
			890.484	84.3381		890.484	57.1724
			890.966	84.3872		890.966	57.1325
			891.448	84.4321		891.448	57.1058
			891.93	84.4726		891.93	57.0902
			892.412	84.5092		892.412	57.0842
			892.894	84.5429		892.894	57.0867
			893.376	84.5752		893.376	57.0967
			893.859	84.6082		893.859	57.1128
			894.341	84.6447		894.341	57.1335
			894.823	84.6872		894.823	57.1568
			895.305	84.7378		895.305	57.181
			895.787	84.7978		895.787	57.205
			896.269	84.8669		896.269	57.2291
			896.751	84.9434		896.751	57.2547
			897.233	85.0242		897.233	57.285
			897.716	85.1053		897.716	57.3232
			898.198	85.1827		898.198	57.3727
			898.68	85.2526		898.68	57.4357
			899.162	85.3125		899.162	57.5131
			899.644	85.3613		899.644	57.604
			900.126	85.3994		900.126	57.7063
			900.608	85.4286		900.608	57.8169
			901.09	85.4515		901.09	57.9323
			901.572	85.4715		901.572	58.0497
			902.055	85.492		902.055	58.1668
			902.537	85.5164		902.537	58.2824
			903.019	85.5476		903.019	58.3967
			903.501	85.5874		903.501	58.5114
			903.983	85.6367		903.983	58.6288
			904.465	85.6953		904.465	58.7517
			904.947	85.762		904.947	58.8825
			905.429	85.8345		905.429	59.0224
			905.912	85.9106		905.912	59.1712
			906.394	85.9877		906.394	59.3272
			906.876	86.0636		906.876	59.4876
			907.358	86.1367		907.358	59.6494
			907.84	86.2053		907.84	59.8099
			908.322	86.2685		908.322	59.9671
			908.804	86.3252		908.804	60.1206
			909.287	86.375		909.287	60.2704
			909.769	86.4178		909.769	60.4175
			910.251	86.4543		910.251	60.5629
			910.733	86.4861		910.733	60.7078
			911.215	86.5157		911.215	60.8532
			911.697	86.5461		911.697	60.9999
			912.179	86.5807		912.179	61.1486
			912.661	86.6225		912.661	61.3002
			913.144	86.6734		913.144	61.455
			913.626	86.7343		913.626	61.6131
			914.108	86.8043		914.108	61.7745
			914.59	86.8804		914.59	61.9389
			915.072	86.9583		915.072	62.1058
			915.554	87.0323		915.554	62.2751
			916.036	87.0968		916.036	62.4466
			916.518	87.1466		916.518	62.6206
			917	87.1788		917	62.7972
			917.483	87.1931		917.483	62.9766
			917.965	87.1924		917.965	63.1585
			918.447	87.1821		918.447	63.3426
			918.929	87.1696		918.929	63.5279
			919.411	87.1625		919.411	63.7136
			919.893	87.167		919.893	63.8984
			920.375	87.187		920.375	64.0807
			920.857	87.2236		920.857	64.2591
			921.34	87.2745		921.34	64.4319
			921.822	87.3354		921.822	64.5979
			922.304	87.4005		922.304	64.7564
			922.786	87.4643		922.786	64.9074
			923.268	87.5222		923.268	65.0521
			923.75	87.5716		923.75	65.192
			924.232	87.6122		924.232	65.3289
			924.715	87.6456		924.715	65.4644
			925.197	87.6748		925.197	65.5991
			925.679	87.7033		925.679	65.7328
			926.161	87.7342		926.161	65.8644
			926.643	87.7693		926.643	65.9923
			927.125	87.8087		927.125	66.1147
			927.607	87.8512		927.607	66.23
			928.089	87.8945		928.089	66.3372
			928.572	87.9364		928.572	66.4356
			929.054	87.9757		929.054	66.525
			929.536	88.0123		929.536	66.6056
			930.018	88.048		930.018	66.6777
			930.5	88.0857		930.5	66.742
			930.982	88.1283		930.982	66.7997
			931.464	88.1779		931.464	66.8529
			931.946	88.235		931.946	66.9041
			932.428	88.298		932.428	66.9569
			932.911	88.3636		932.911	67.0149
			933.393	88.4275		933.393	67.0816
			933.875	88.485		933.875	67.1601
			934.357	88.5324		934.357	67.2518
			934.839	88.5677		934.839	67.3564
			935.321	88.5905		935.321	67.4718
			935.803	88.6028		935.803	67.5935
			936.285	88.6079		936.285	67.7156
			936.768	88.6102		936.768	67.8315
			937.25	88.6146		937.25	67.935
			937.732	88.6252		937.732	68.0213
			938.214	88.6448		938.214	68.088
			938.696	88.6748		938.696	68.1356
			939.178	88.7145		939.178	68.1672
			939.66	88.762		939.66	68.1879
			940.143	88.8141		940.143	68.2037
			940.625	88.8673		940.625	68.2204
			941.107	88.9188		941.107	68.2426
			941.589	88.9662		941.589	68.2733
			942.071	89.0085		942.071	68.3139
			942.553	89.0456		942.553	68.3643
			943.035	89.0781		943.035	68.4236
			943.517	89.1072		943.517	68.4905
			944	89.1344		944	68.5634
			944.482	89.1611		944.482	68.6407
			944.964	89.1889		944.964	68.7206
			945.446	89.2192		945.446	68.8011
			945.928	89.2533		945.928	68.8799
			946.41	89.2923		946.41	68.9546
			946.892	89.337		946.892	69.0223
			947.374	89.3877		947.374	69.0806
			947.856	89.4442		947.856	69.1275
			948.339	89.5059		948.339	69.1616
			948.821	89.5717		948.821	69.1828
			949.303	89.6395		949.303	69.1919
			949.785	89.7072		949.785	69.191
			950.267	89.7717		950.267	69.1827
			950.749	89.8299		950.749	69.1702
			951.231	89.8788		951.231	69.1566
			951.713	89.9161		951.713	69.1443
			952.196	89.941		952.196	69.1352
			952.678	89.9543		952.678	69.1302
			953.16	89.9586		953.16	69.1293
			953.642	89.9583		953.642	69.1322
			954.124	89.958		954.124	69.1379
			954.606	89.9627		954.606	69.1454
			955.088	89.9764		955.088	69.1535
			955.57	90.0017		955.57	69.1608
			956.053	90.0394		956.053	69.166
			956.535	90.0888		956.535	69.1673
			957.017	90.1476		957.017	69.1632
			957.499	90.2128		957.499	69.1519
			957.981	90.2806		957.981	69.1323
			958.463	90.3473		958.463	69.1038
			958.945	90.4098		958.945	69.0668
			959.427	90.4657		959.427	69.0225
			959.909	90.5138		959.909	68.973
			960.392	90.5541		960.392	68.9212
			960.874	90.5875		960.874	68.8702
			961.356	90.6157		961.356	68.8228
			961.838	90.6407		961.838	68.7813
			962.32	90.6644		962.32	68.7466
			962.802	90.6884		962.802	68.7185
			963.284	90.714		963.284	68.6951
			963.766	90.7423		963.766	68.6734
			964.249	90.7742		964.249	68.6498
			964.731	90.8104		964.731	68.6205
			965.213	90.8517		965.213	68.5821
			965.695	90.8983		965.695	68.5325
			966.177	90.9501		966.177	68.4706
			966.659	91.0061		966.659	68.3966
			967.141	91.0646		967.141	68.3113
			967.624	91.1234		967.624	68.2162
			968.106	91.18		968.106	68.1127
			968.588	91.2319		968.588	68.0022
			969.07	91.2771		969.07	67.8859
			969.552	91.3145		969.552	67.7647
			970.034	91.3441		970.034	67.6396
			970.516	91.3669		970.516	67.5115
			970.998	91.3857		970.998	67.3813
			971.481	91.4039		971.481	67.2496
			971.963	91.4257		971.963	67.117
			972.445	91.455		972.445	66.9836
			972.927	91.4948		972.927	66.8492
			973.409	91.5462		973.409	66.7134
			973.891	91.6081		973.891	66.5756
			974.373	91.6777		974.373	66.4349
			974.855	91.7503		974.855	66.2909
			975.337	91.8211		975.337	66.1432
			975.82	91.8861		975.82	65.9915
			976.302	91.9427		976.302	65.8356
			976.784	91.9907		976.784	65.6758
			977.266	92.0319		977.266	65.5124
			977.748	92.0698		977.748	65.3457
			978.23	92.1083		978.23	65.1764
			978.712	92.1512		978.712	65.0048
			979.194	92.2011		979.194	64.8314
			979.677	92.259		979.677	64.6565
			980.159	92.3243		980.159	64.4806
			980.641	92.3947		980.641	64.3042
			981.123	92.4673		981.123	64.1281
			981.605	92.5388		981.605	63.9534
			982.087	92.6069		982.087	63.7816
			982.569	92.67		982.569	63.6138
			983.052	92.7281		983.052	63.4513
			983.534	92.7824		983.534	63.2949
			984.016	92.8349		984.016	63.1451
			984.498	92.8872		984.498	63.0018
			984.98	92.9403		984.98	62.8652
			985.462	92.9941		985.462	62.7348
			985.944	93.0468		985.944	62.6106
			986.426	93.0957		986.426	62.4921
			986.909	93.1381		986.909	62.3789
			987.391	93.1718		987.391	62.27
			987.873	93.196		987.873	62.1644
			988.355	93.2118		988.355	62.061
			988.837	93.222		988.837	61.9586
			989.319	93.2305		989.319	61.8562
			989.801	93.2418		989.801	61.7532
			990.283	93.2602		990.283	61.6495
			990.765	93.2891		990.765	61.545
			991.248	93.3302		991.248	61.4404
			991.73	93.3834		991.73	61.3363
			992.212	93.4469		992.212	61.2336
			992.694	93.5172		992.694	61.1337
			993.176	93.59		993.176	61.0377
			993.658	93.6605		993.658	60.9466
			994.14	93.7245		994.14	60.861
			994.622	93.7791		994.622	60.7808
			995.105	93.8226		995.105	60.7053
			995.587	93.8553		995.587	60.6331
			996.069	93.8785		996.069	60.5623
			996.551	93.8946		996.551	60.491
			997.033	93.9064		997.033	60.4173
			997.515	93.9167		997.515	60.3396
			997.997	93.9279		997.997	60.2568
			998.48	93.9424		998.48	60.1681
			998.962	93.9621		998.962	60.0737
			999.444	93.9882		999.444	59.9745
			999.926	94.0216		999.926	59.8722
			1000.41	94.0622		1000.41	59.7695
			1000.89	94.1089		1000.89	59.6696
			1001.37	94.1598		1001.37	59.5758
			1001.85	94.2122		1001.85	59.4905
			1002.34	94.2634		1002.34	59.4151
			1002.82	94.3105		1002.82	59.3494
			1003.3	94.3513		1003.3	59.2915
			1003.78	94.3842		1003.78	59.239
			1004.26	94.4083		1004.26	59.1891
			1004.75	94.4235		1004.75	59.1394
			1005.23	94.4303		1005.23	59.0887
			1005.71	94.4306		1005.71	59.0368
			1006.19	94.4271		1006.19	58.9845
			1006.68	94.4232		1006.68	58.9335
			1007.16	94.4235		1007.16	58.8852
			1007.64	94.432		1007.64	58.8413
			1008.12	94.4524		1008.12	58.8026
			1008.6	94.4866		1008.6	58.7693
			1009.09	94.5346		1009.09	58.7408
			1009.57	94.594		1009.57	58.7159
			1010.05	94.6602		1010.05	58.6928
			1010.53	94.7276		1010.53	58.6693
			1011.01	94.7899		1011.01	58.6439
			1011.5	94.8416		1011.5	58.6154
			1011.98	94.8788		1011.98	58.5838
			1012.46	94.8999		1012.46	58.5501
			1012.94	94.9055		1012.94	58.5158
			1013.42	94.8989		1013.42	58.4828
			1013.91	94.885		1013.91	58.4526
			1014.39	94.8695		1014.39	58.426
			1014.87	94.8581		1014.87	58.4032
			1015.35	94.8553		1015.35	58.3834
			1015.84	94.8636		1015.84	58.3658
			1016.32	94.8833		1016.32	58.3491
			1016.8	94.9127		1016.8	58.3326
			1017.28	94.9487		1017.28	58.3155
			1017.76	94.9877		1017.76	58.2973
			1018.25	95.0263		1018.25	58.2781
			1018.73	95.0619		1018.73	58.2578
			1019.21	95.0931		1019.21	58.2373
			1019.69	95.119		1019.69	58.2177
			1020.17	95.1395		1020.17	58.2005
			1020.66	95.1546		1020.66	58.1873
			1021.14	95.1643		1021.14	58.1796
			1021.62	95.1688		1021.62	58.178
			1022.1	95.1687		1022.1	58.1829
			1022.59	95.165		1022.59	58.1937
			1023.07	95.1593		1023.07	58.21
			1023.55	95.154		1023.55	58.2314
			1024.03	95.1517		1024.03	58.2584
			1024.51	95.1554		1024.51	58.2917
			1025	95.1675		1025	58.3327
			1025.48	95.19		1025.48	58.3826
			1025.96	95.2232		1025.96	58.4422
			1026.44	95.2664		1026.44	58.5116
			1026.92	95.3167		1026.92	58.5902
			1027.41	95.3699		1027.41	58.6771
			1027.89	95.4208		1027.89	58.7709
			1028.37	95.4641		1028.37	58.8702
			1028.85	95.4955		1028.85	58.9737
			1029.34	95.5124		1029.34	59.0797
			1029.82	95.5149		1029.82	59.1867
			1030.3	95.5057		1030.3	59.2936
			1030.78	95.489		1030.78	59.3993
			1031.26	95.4701		1031.26	59.5037
			1031.75	95.4537		1031.75	59.6072
			1032.23	95.4433		1032.23	59.711
			1032.71	95.4402		1032.71	59.8169
			1033.19	95.4438		1033.19	59.927
			1033.67	95.452		1033.67	60.0435
			1034.16	95.4615		1034.16	60.1689
			1034.64	95.4688		1034.64	60.3051
			1035.12	95.4712		1035.12	60.454
			1035.6	95.4665		1035.6	60.6165
			1036.09	95.4539		1036.09	60.7927
			1036.57	95.4336		1036.57	60.9813
			1037.05	95.4071		1037.05	61.1797
			1037.53	95.3761		1037.53	61.3844
			1038.01	95.343		1038.01	61.5917
			1038.5	95.3096		1038.5	61.7983
			1038.98	95.2773		1038.98	62.0018
			1039.46	95.247		1039.46	62.2013
			1039.94	95.219		1039.94	62.397
			1040.42	95.1933		1040.42	62.5896
			1040.91	95.17		1040.91	62.7798
			1041.39	95.1497		1041.39	62.9681
			1041.87	95.1333		1041.87	63.154
			1042.35	95.1218		1042.35	63.3367
			1042.84	95.1162		1042.84	63.5158
			1043.32	95.1168		1043.32	63.6908
			1043.8	95.1235		1043.8	63.8625
			1044.28	95.1354		1044.28	64.032
			1044.76	95.151		1044.76	64.2011
			1045.25	95.1685		1045.25	64.3714
			1045.73	95.1863		1045.73	64.5444
			1046.21	95.2029		1046.21	64.7209
			1046.69	95.2176		1046.69	64.9007
			1047.17	95.2305		1047.17	65.0833
			1047.66	95.2422		1047.66	65.2672
			1048.14	95.2546		1048.14	65.4509
			1048.62	95.2701		1048.62	65.6328
			1049.1	95.2913		1049.1	65.8118
			1049.59	95.3208		1049.59	65.9874
			1050.07	95.3603		1050.07	66.1595
			1050.55	95.41		1050.55	66.329
			1051.03	95.4686		1051.03	66.4968
			1051.51	95.5331		1051.51	66.6636
			1051.99	95.5994		1051.99	66.8298
			1052.48	95.6633		1052.48	66.995
			1052.96	95.7211		1052.96	67.1581
			1053.44	95.7703		1053.44	67.3181
			1053.92	95.8098		1053.92	67.4741
			1054.41	95.8401		1054.41	67.6258
			1054.89	95.8627		1054.89	67.7736
			1055.37	95.8795		1055.37	67.9181
			1055.85	95.8926		1055.85	68.0602
			1056.33	95.9035		1056.33	68.2004
			1056.82	95.9137		1056.82	68.3384
			1057.3	95.9238		1057.3	68.4734
			1057.78	95.9342		1057.78	68.6043
			1058.26	95.945		1058.26	68.7299
			1058.74	95.9564		1058.74	68.8492
			1059.23	95.9684		1059.23	68.9617
			1059.71	95.9814		1059.71	69.0673
			1060.19	95.9962		1060.19	69.1661
			1060.67	96.0134		1060.67	69.2585
			1061.16	96.0338		1061.16	69.3448
			1061.64	96.0574		1061.64	69.4256
			1062.12	96.0834		1062.12	69.5018
			1062.6	96.1102		1062.6	69.5741
			1063.08	96.1354		1063.08	69.6437
			1063.57	96.156		1063.57	69.712
			1064.05	96.1698		1064.05	69.7802
			1064.53	96.175		1064.53	69.8496
			1065.01	96.1715		1065.01	69.9211
			1065.49	96.1603		1065.49	69.996
			1065.98	96.144		1065.98	70.0749
			1066.46	96.1252		1066.46	70.1582
			1066.94	96.1071		1066.94	70.2459
			1067.42	96.0923		1067.42	70.3371
			1067.9	96.0826		1067.9	70.4301
			1068.39	96.0787		1068.39	70.5226
			1068.87	96.0802		1068.87	70.6121
			1069.35	96.0857		1069.35	70.696
			1069.83	96.0934		1069.83	70.7729
			1070.32	96.1011		1070.32	70.8419
			1070.8	96.1069		1070.8	70.9036
			1071.28	96.1098		1071.28	70.9595
			1071.76	96.1099		1071.76	71.0116
			1072.24	96.1082		1072.24	71.0624
			1072.73	96.1067		1072.73	71.114
			1073.21	96.1074		1073.21	71.1686
			1073.69	96.1117		1073.69	71.2277
			1074.17	96.1203		1074.17	71.2926
			1074.65	96.1325		1074.65	71.3642
			1075.14	96.1466		1075.14	71.4427
			1075.62	96.1609		1075.62	71.528
			1076.1	96.1735		1076.1	71.6196
			1076.58	96.1833		1076.58	71.7164
			1077.07	96.1905		1077.07	71.817
			1077.55	96.196		1077.55	71.9199
			1078.03	96.2016		1078.03	72.0236
			1078.51	96.2094		1078.51	72.1262
			1078.99	96.2212		1078.99	72.2262
			1079.48	96.2387		1079.48	72.3221
			1079.96	96.2622		1079.96	72.4124
			1080.44	96.2915		1080.44	72.4964
			1080.92	96.3252		1080.92	72.5736
			1081.4	96.3611		1081.4	72.6443
			1081.89	96.3968		1081.89	72.7092
			1082.37	96.4297		1082.37	72.7694
			1082.85	96.458		1082.85	72.8259
			1083.33	96.4812		1083.33	72.8801
			1083.82	96.4997		1083.82	72.9333
			1084.3	96.5151		1084.3	72.9869
			1084.78	96.5298		1084.78	73.0427
			1085.26	96.5459		1085.26	73.1026
			1085.74	96.565		1085.74	73.1686
			1086.23	96.5877		1086.23	73.2424
			1086.71	96.6139		1086.71	73.3248
			1087.19	96.6426		1087.19	73.4156
			1087.67	96.6728		1087.67	73.5131
			1088.15	96.7038		1088.15	73.6147
			1088.64	96.7351		1088.64	73.7169
			1089.12	96.7669		1089.12	73.8164
			1089.6	96.7994		1089.6	73.9106
			1090.08	96.8332		1090.08	73.998
			1090.57	96.8682		1090.57	74.0785
			1091.05	96.9045		1091.05	74.1535
			1091.53	96.9417		1091.53	74.2254
			1092.01	96.9795		1092.01	74.2972
			1092.49	97.0174		1092.49	74.3721
			1092.98	97.0549		1092.98	74.4529
			1093.46	97.0921		1093.46	74.5416
			1093.94	97.1291		1093.94	74.6389
			1094.42	97.167		1094.42	74.7448
			1094.9	97.2072		1094.9	74.8581
			1095.39	97.2513		1095.39	74.9771
			1095.87	97.3012		1095.87	75.1
			1096.35	97.3582		1096.35	75.2256
			1096.83	97.4225		1096.83	75.353
			1097.32	97.4931		1097.32	75.4822
			1097.8	97.5678		1097.8	75.6131
			1098.28	97.6438		1098.28	75.7458
			1098.76	97.718		1098.76	75.8801
			1099.24	97.7877		1099.24	76.015
			1099.73	97.8514		1099.73	76.1494
			1100.21	97.9086		1100.21	76.2817
			1100.69	97.9599		1100.69	76.4104
			1101.17	98.0068		1101.17	76.5347
			1101.65	98.0512		1101.65	76.6539
			1102.14	98.0952		1102.14	76.7684
			1102.62	98.1405		1102.62	76.8787
			1103.1	98.1886		1103.1	76.9859
			1103.58	98.2407		1103.58	77.0911
			1104.07	98.2967		1104.07	77.1955
			1104.55	98.3561		1104.55	77.2999
			1105.03	98.4175		1105.03	77.4048
			1105.51	98.479		1105.51	77.5102
			1105.99	98.5387		1105.99	77.6153
			1106.47	98.5952		1106.47	77.719
			1106.96	98.6478		1106.96	77.8203
			1107.44	98.6967		1107.44	77.9179
			1107.92	98.7425		1107.92	78.0114
			1108.4	98.7861		1108.4	78.101
			1108.89	98.8281		1108.89	78.1876
			1109.37	98.8684		1109.37	78.2726
			1109.85	98.9063		1109.85	78.3578
			1110.33	98.9411		1110.33	78.4447
			1110.81	98.9717		1110.81	78.5345
			1111.3	98.9979		1111.3	78.6277
			1111.78	99.0199		1111.78	78.7243
			1112.26	99.0387		1112.26	78.8237
			1112.74	99.0555		1112.74	78.9251
			1113.22	99.0719		1113.22	79.0272
			1113.71	99.0893		1113.71	79.1287
			1114.19	99.1087		1114.19	79.2283
			1114.67	99.1309		1114.67	79.3246
			1115.15	99.1556		1115.15	79.4165
			1115.64	99.1821		1115.64	79.5035
			1116.12	99.2088		1116.12	79.5851
			1116.6	99.2336		1116.6	79.6618
			1117.08	99.2542		1117.08	79.7346
			1117.56	99.2688		1117.56	79.8051
			1118.05	99.2763		1118.05	79.8753
			1118.53	99.2768		1118.53	79.9477
			1119.01	99.2717		1119.01	80.0246
			1119.49	99.2634		1119.49	80.1079
			1119.97	99.2546		1119.97	80.1988
			1120.46	99.2479		1120.46	80.2972
			1120.94	99.2453		1120.94	80.402
			1121.42	99.248		1121.42	80.5109
			1121.9	99.2561		1121.9	80.6208
			1122.38	99.2689		1122.38	80.7284
			1122.87	99.285		1122.87	80.8306
			1123.35	99.3024		1123.35	80.9252
			1123.83	99.3185		1123.83	81.011
			1124.31	99.3307		1124.31	81.0878
			1124.8	99.3365		1124.8	81.156
			1125.28	99.3341		1125.28	81.2168
			1125.76	99.3227		1125.76	81.2712
			1126.24	99.3032		1126.24	81.3205
			1126.72	99.2775		1126.72	81.3659
			1127.21	99.2487		1127.21	81.4088
			1127.69	99.2205		1127.69	81.4506
			1128.17	99.196		1128.17	81.493
			1128.65	99.1779		1128.65	81.5374
			1129.13	99.1677		1129.13	81.5851
			1129.62	99.1657		1129.62	81.6371
			1130.1	99.1715		1130.1	81.6933
			1130.58	99.1837		1130.58	81.7531
			1131.06	99.2005		1131.06	81.8152
			1131.55	99.2197		1131.55	81.8778
			1132.03	99.2388		1132.03	81.9394
			1132.51	99.2553		1132.51	81.9985
			1132.99	99.2669		1132.99	82.0543
			1133.47	99.2716		1133.47	82.1068
			1133.96	99.2682		1133.96	82.1566
			1134.44	99.2564		1134.44	82.2045
			1134.92	99.2366		1134.92	82.2518
			1135.4	99.2099		1135.4	82.2989
			1135.88	99.1781		1135.88	82.3462
			1136.37	99.1437		1136.37	82.393
			1136.85	99.1094		1136.85	82.4385
			1137.33	99.0786		1137.33	82.4816
			1137.81	99.0546		1137.81	82.5216
			1138.3	99.0403		1138.3	82.5586
			1138.78	99.0375		1138.78	82.5933
			1139.26	99.0464		1139.26	82.6268
			1139.74	99.0656		1139.74	82.6606
			1140.22	99.0918		1140.22	82.6957
			1140.71	99.1206		1140.71	82.7319
			1141.19	99.1472		1141.19	82.7685
			1141.67	99.1674		1141.67	82.8032
			1142.15	99.1784		1142.15	82.8335
			1142.63	99.1789		1142.63	82.8567
			1143.12	99.1695		1143.12	82.8705
			1143.6	99.1518		1143.6	82.8733
			1144.08	99.1285		1144.08	82.8649
			1144.56	99.1021		1144.56	82.8456
			1145.05	99.0751		1145.05	82.8167
			1145.53	99.0494		1145.53	82.7797
			1146.01	99.026		1146.01	82.7364
			1146.49	99.0054		1146.49	82.6884
			1146.97	98.9869		1146.97	82.6372
			1147.46	98.9694		1147.46	82.5845
			1147.94	98.9513		1147.94	82.5319
			1148.42	98.9311		1148.42	82.4814
			1148.9	98.9077		1148.9	82.4351
			1149.38	98.8807		1149.38	82.3954
			1149.87	98.8507		1149.87	82.3645
			1150.35	98.8189		1150.35	82.3443
			1150.83	98.7872		1150.83	82.3357
			1151.31	98.7575		1151.31	82.3388
			1151.8	98.7317		1151.8	82.3525
			1152.28	98.7111		1152.28	82.3749
			1152.76	98.6968		1152.76	82.4034
			1153.24	98.6896		1153.24	82.436
			1153.72	98.6896		1153.72	82.471
			1154.21	98.6971		1154.21	82.508
			1154.69	98.7119		1154.69	82.5477
			1155.17	98.734		1155.17	82.5917
			1155.65	98.7633		1155.65	82.6421
			1156.13	98.7996		1156.13	82.701
			1156.62	98.843		1156.62	82.7697
			1157.1	98.893		1157.1	82.849
			1157.58	98.9491		1157.58	82.9387
			1158.06	99.0099		1158.06	83.0381
			1158.55	99.0735		1158.55	83.1458
			1159.03	99.137		1159.03	83.2604
			1159.51	99.1972		1159.51	83.3807
			1159.99	99.2514		1159.99	83.5052
			1160.47	99.2972		1160.47	83.6327
			1160.95	99.334		1160.95	83.7617
			1161.44	99.3626		1161.44	83.8907
			1161.92	99.385		1161.92	84.018
			1162.4	99.4041		1162.4	84.1416
			1162.88	99.4227		1162.88	84.2596
			1163.37	99.4431		1163.37	84.3705
			1163.85	99.4664		1163.85	84.4731
			1164.33	99.4928		1164.33	84.5671
			1164.81	99.5215		1164.81	84.6536
			1165.29	99.5512		1165.29	84.7345
			1165.78	99.5802		1165.78	84.8129
			1166.26	99.6073		1166.26	84.8923
			1166.74	99.6312		1166.74	84.9763
			1167.22	99.6515		1167.22	85.0677
			1167.7	99.6682		1167.7	85.1683
			1168.19	99.682		1168.19	85.2788
			1168.67	99.6941		1168.67	85.3988
			1169.15	99.7064		1169.15	85.5271
			1169.63	99.7201		1169.63	85.6621
			1170.12	99.7367		1170.12	85.802
			1170.6	99.7565		1170.6	85.9448
			1171.08	99.7793		1171.08	86.0889
			1171.56	99.8043		1171.56	86.2321
			1172.04	99.8303		1172.04	86.3721
			1172.53	99.8559		1172.53	86.5069
			1173.01	99.8802		1173.01	86.6342
			1173.49	99.9025		1173.49	86.7526
			1173.97	99.9223		1173.97	86.8616
			1174.45	99.9396		1174.45	86.9617
			1174.94	99.9543		1174.94	87.0545
			1175.42	99.9663		1175.42	87.1427
			1175.9	99.9759		1175.9	87.2296
			1176.38	99.9832		1176.38	87.3182
			1176.87	99.9886		1176.87	87.4111
			1177.35	99.9922		1177.35	87.5097
			1177.83	99.994		1177.83	87.6143
			1178.31	99.9938		1178.31	87.7234
			1178.79	99.9912		1178.79	87.835
			1179.28	99.9858		1179.28	87.9461
			1179.76	99.9773		1179.76	88.0544
			1180.24	99.9662		1180.24	88.1578
			1180.72	99.9532		1180.72	88.2556
			1181.2	99.9396		1181.2	88.3474
			1181.69	99.9266		1181.69	88.4333
			1182.17	99.9155		1182.17	88.5135
			1182.65	99.9069		1182.65	88.5873
			1183.13	99.901		1183.13	88.6538
			1183.62	99.898		1183.62	88.7117
			1184.1	99.8974		1184.1	88.7599
			1184.58	99.8989		1184.58	88.7985
			1185.06	99.9022		1185.06	88.8286
			1185.54	99.9066		1185.54	88.8531
			1186.03	99.9114		1186.03	88.8756
			1186.51	99.9155		1186.51	88.9002
			1186.99	99.9177		1186.99	88.9307
			1187.47	99.9171		1187.47	88.9693
			1187.95	99.9127		1187.95	89.0167
			1188.44	99.9044		1188.44	89.0721
			1188.92	99.8927		1188.92	89.1331
			1189.4	99.8786		1189.4	89.1962
			1189.88	99.8635		1189.88	89.2579
			1190.37	99.8491		1190.37	89.3151
			1190.85	99.8368		1190.85	89.3657
			1191.33	99.828		1191.33	89.4085
			1191.81	99.8233		1191.81	89.4437
			1192.29	99.8228		1192.29	89.4724
			1192.78	99.8256		1192.78	89.4961
			1193.26	99.8302		1193.26	89.5161
			1193.74	99.8343		1193.74	89.5338
			1194.22	99.8354		1194.22	89.5496
			1194.7	99.8313		1194.7	89.5636
			1195.19	99.8208		1195.19	89.5753
			1195.67	99.8036		1195.67	89.5843
			1196.15	99.7807		1196.15	89.5901
			1196.63	99.7541		1196.63	89.5923
			1197.12	99.7262		1197.12	89.5907
			1197.6	99.699		1197.6	89.5849
			1198.08	99.6743		1198.08	89.5745
			1198.56	99.6525		1198.56	89.559
			1199.04	99.6337		1199.04	89.538
			1199.53	99.617		1199.53	89.5118
			1200.01	99.6013		1200.01	89.4811
			1200.49	99.5855		1200.49	89.4475
			1200.97	99.5685		1200.97	89.4132
			1201.45	99.5495		1201.45	89.3807
			1201.94	99.5281		1201.94	89.3521
			1202.42	99.5042		1202.42	89.329
			1202.9	99.4783		1202.9	89.3118
			1203.38	99.451		1203.38	89.3001
			1203.87	99.4231		1203.87	89.2924
			1204.35	99.3953		1204.35	89.2868
			1204.83	99.3677		1204.83	89.2815
			1205.31	99.34		1205.31	89.275
			1205.79	99.3115		1205.79	89.2665
			1206.28	99.2811		1206.28	89.256
			1206.76	99.2479		1206.76	89.2442
			1207.24	99.212		1207.24	89.2322
			1207.72	99.1739		1207.72	89.221
			1208.2	99.1355		1208.2	89.2115
			1208.69	99.0989		1208.69	89.204
			1209.17	99.0663		1209.17	89.1985
			1209.65	99.0397		1209.65	89.1947
			1210.13	99.0199		1210.13	89.1922
			1210.61	99.0067		1210.61	89.1913
			1211.1	98.9986		1211.1	89.1927
			1211.58	98.9935		1211.58	89.1982
			1212.06	98.9887		1212.06	89.2095
			1212.54	98.9819		1212.54	89.2285
			1213.03	98.9712		1213.03	89.2563
			1213.51	98.9561		1213.51	89.2929
			1213.99	98.9372		1213.99	89.3367
			1214.47	98.9165		1214.47	89.385
			1214.95	98.8969		1214.95	89.4344
			1215.44	98.8814		1215.44	89.4811
			1215.92	98.8726		1215.92	89.5219
			1216.4	98.8719		1216.4	89.5546
			1216.88	98.8794		1216.88	89.5781
			1217.36	98.8934		1217.36	89.5926
			1217.85	98.9115		1217.85	89.5993
			1218.33	98.9307		1218.33	89.6
			1218.81	98.9485		1218.81	89.597
			1219.29	98.963		1219.29	89.5928
			1219.78	98.9735		1219.78	89.5896
			1220.26	98.98		1220.26	89.5896
			1220.74	98.9832		1220.74	89.5945
			1221.22	98.9842		1221.22	89.6056
			1221.7	98.9837		1221.7	89.6238
			1222.18	98.9825		1222.18	89.6498
			1222.67	98.9806		1222.67	89.6834
			1223.15	98.9782		1223.15	89.7243
			1223.63	98.9751		1223.63	89.7711
			1224.11	98.9711		1224.11	89.8219
			1224.6	98.9661		1224.6	89.874
			1225.08	98.9605		1225.08	89.9244
			1225.56	98.9546		1225.56	89.9698
			1226.04	98.9496		1226.04	90.0074
			1226.52	98.9466		1226.52	90.0356
			1227.01	98.947		1227.01	90.0538
			1227.49	98.9518		1227.49	90.0631
			1227.97	98.9613		1227.97	90.0655
			1228.45	98.9749		1228.45	90.0639
			1228.93	98.9911		1228.93	90.0611
			1229.42	99.008		1229.42	90.0598
			1229.9	99.0235		1229.9	90.0616
			1230.38	99.0358		1230.38	90.0678
			1230.86	99.0442		1230.86	90.0785
			1231.35	99.0486		1231.35	90.0936
			1231.83	99.0503		1231.83	90.1127
			1232.31	99.0506		1232.31	90.1352
			1232.79	99.0512		1232.79	90.1606
			1233.27	99.0534		1233.27	90.1883
			1233.76	99.0576		1233.76	90.2175
			1234.24	99.0637		1234.24	90.2476
			1234.72	99.0708		1234.72	90.2776
			1235.2	99.0774		1235.2	90.3066
			1235.68	99.0816		1235.68	90.3338
			1236.17	99.082		1236.17	90.3587
			1236.65	99.0774		1236.65	90.381
			1237.13	99.0678		1237.13	90.4011
			1237.61	99.0541		1237.61	90.4198
			1238.1	99.0379		1238.1	90.4385
			1238.58	99.0219		1238.58	90.4588
			1239.06	99.0083		1239.06	90.482
			1239.54	98.9992		1239.54	90.5088
			1240.02	98.9954		1240.02	90.5391
			1240.51	98.9966		1240.51	90.5719
			1240.99	99.0016		1240.99	90.6053
			1241.47	99.0085		1241.47	90.6373
			1241.95	99.0152		1241.95	90.6662
			1242.43	99.0201		1242.43	90.6914
			1242.92	99.0222		1242.92	90.7133
			1243.4	99.0213		1243.4	90.7335
			1243.88	99.0179		1243.88	90.7544
			1244.36	99.0128		1244.36	90.7787
			1244.85	99.0073		1244.85	90.8083
			1245.33	99.0026		1245.33	90.8443
			1245.81	99.0001		1245.81	90.8866
			1246.29	99.0005		1246.29	90.9339
			1246.77	99.0044		1246.77	90.9839
			1247.26	99.0116		1247.26	91.0339
			1247.74	99.0216		1247.74	91.081
			1248.22	99.0333		1248.22	91.1232
			1248.7	99.0456		1248.7	91.159
			1249.18	99.0575		1249.18	91.1882
			1249.67	99.0682		1249.67	91.2117
			1250.15	99.0776		1250.15	91.2315
			1250.63	99.0859		1250.63	91.2503
			1251.11	99.0933		1251.11	91.2708
			1251.6	99.1003		1251.6	91.2958
			1252.08	99.107		1252.08	91.3273
			1252.56	99.1135		1252.56	91.3664
			1253.04	99.1199		1253.04	91.4134
			1253.52	99.1263		1253.52	91.4676
			1254.01	99.1331		1254.01	91.5275
			1254.49	99.1406		1254.49	91.591
			1254.97	99.1491		1254.97	91.6555
			1255.45	99.1588		1255.45	91.7184
			1255.93	99.1696		1255.93	91.7768
			1256.42	99.1811		1256.42	91.8283
			1256.9	99.1927		1256.9	91.8712
			1257.38	99.2035		1257.38	91.9048
			1257.86	99.2128		1257.86	91.9299
			1258.34	99.22		1258.34	91.9485
			1258.83	99.2245		1258.83	91.9635
			1259.31	99.2259		1259.31	91.9783
			1259.79	99.2242		1259.79	91.996
			1260.27	99.2194		1260.27	92.019
			1260.76	99.2124		1260.76	92.0484
			1261.24	99.2044		1261.24	92.0841
			1261.72	99.197		1261.72	92.1248
			1262.2	99.192		1262.2	92.168
			1262.68	99.1906		1262.68	92.211
			1263.17	99.1937		1263.17	92.251
			1263.65	99.2011		1263.65	92.2856
			1264.13	99.212		1264.13	92.3133
			1264.61	99.2251		1264.61	92.3339
			1265.09	99.2387		1265.09	92.348
			1265.58	99.2515		1265.58	92.3571
			1266.06	99.262		1266.06	92.3632
			1266.54	99.2692		1266.54	92.368
			1267.02	99.2722		1267.02	92.3729
			1267.51	99.2705		1267.51	92.3779
			1267.99	99.2638		1267.99	92.3828
			1268.47	99.2524		1268.47	92.3866
			1268.95	99.2372		1268.95	92.3884
			1269.43	99.2193		1269.43	92.3877
			1269.92	99.2004		1269.92	92.3847
			1270.4	99.1818		1270.4	92.3805
			1270.88	99.1648		1270.88	92.3766
			1271.36	99.1499		1271.36	92.3744
			1271.84	99.1372		1271.84	92.3753
			1272.33	99.1264		1272.33	92.3798
			1272.81	99.117		1272.81	92.3878
			1273.29	99.1082		1273.29	92.3984
			1273.77	99.0995		1273.77	92.4103
			1274.26	99.0901		1274.26	92.4218
			1274.74	99.0793		1274.74	92.4312
			1275.22	99.0661		1275.22	92.4371
			1275.7	99.0499		1275.7	92.4384
			1276.18	99.0301		1276.18	92.4347
			1276.66	99.0064		1276.66	92.4259
			1277.15	98.9793		1277.15	92.4128
			1277.63	98.9495		1277.63	92.3962
			1278.11	98.9179		1278.11	92.3772
			1278.59	98.8856		1278.59	92.3566
			1279.08	98.8539		1279.08	92.3354
			1279.56	98.8237		1279.56	92.3139
			1280.04	98.7956		1280.04	92.2925
			1280.52	98.7703		1280.52	92.2713
			1281	98.7479		1281	92.2505
			1281.49	98.7279		1281.49	92.23
			1281.97	98.7093		1281.97	92.2096
			1282.45	98.6904		1282.45	92.1888
			1282.93	98.669		1282.93	92.1671
			1283.41	98.6424		1283.41	92.1435
			1283.9	98.6087		1283.9	92.1174
			1284.38	98.5662		1284.38	92.0881
			1284.86	98.5147		1284.86	92.0556
			1285.34	98.4552		1285.34	92.0201
			1285.83	98.3897		1285.83	91.9822
			1286.31	98.3212		1286.31	91.9426
			1286.79	98.2528		1286.79	91.9019
			1287.27	98.1878		1287.27	91.8605
			1287.75	98.1284		1287.75	91.8187
			1288.24	98.0762		1288.24	91.7764
			1288.72	98.0314		1288.72	91.7339
			1289.2	97.9934		1289.2	91.691
			1289.68	97.9602		1289.68	91.6479
			1290.16	97.9292		1290.16	91.6047
			1290.65	97.8976		1290.65	91.5617
			1291.13	97.8627		1291.13	91.5189
			1291.61	97.8226		1291.61	91.4764
			1292.09	97.7763		1292.09	91.4341
			1292.58	97.7238		1292.58	91.3917
			1293.06	97.6661		1293.06	91.3489
			1293.54	97.6043		1293.54	91.3053
			1294.02	97.54		1294.02	91.2603
			1294.5	97.4744		1294.5	91.2134
			1294.99	97.4089		1294.99	91.1643
			1295.47	97.3448		1295.47	91.1127
			1295.95	97.2832		1295.95	91.059
			1296.43	97.2257		1296.43	91.0035
			1296.91	97.1732		1296.91	90.9467
			1297.4	97.1267		1297.4	90.8893
			1297.88	97.0864		1297.88	90.8313
			1298.36	97.0516		1298.36	90.7727
			1298.84	97.0209		1298.84	90.7133
			1299.33	96.9924		1299.33	90.6526
			1299.81	96.9639		1299.81	90.5908
			1300.29	96.9332		1300.29	90.5282
			1300.77	96.8985		1300.77	90.4655
			1301.25	96.8586		1301.25	90.4038
			1301.74	96.8128		1301.74	90.3442
			1302.22	96.761		1302.22	90.2873
			1302.7	96.7038		1302.7	90.2334
			1303.18	96.6423		1303.18	90.1823
			1303.66	96.5783		1303.66	90.1337
			1304.15	96.5139		1304.15	90.0867
			1304.63	96.4516		1304.63	90.0412
			1305.11	96.3935		1305.11	89.997
			1305.59	96.3416		1305.59	89.9547
			1306.08	96.2969		1306.08	89.915
			1306.56	96.2594		1306.56	89.8787
			1307.04	96.228		1307.04	89.8465
			1307.52	96.2009		1307.52	89.8187
			1308	96.1754		1308	89.7947
			1308.48	96.1484		1308.48	89.7732
			1308.97	96.1171		1308.97	89.7521
			1309.45	96.0789		1309.45	89.729
			1309.93	96.0322		1309.93	89.7014
			1310.41	95.9766		1310.41	89.6673
			1310.9	95.9134		1310.9	89.6257
			1311.38	95.8449		1311.38	89.5768
			1311.86	95.7748		1311.86	89.522
			1312.34	95.7068		1312.34	89.4639
			1312.83	95.6441		1312.83	89.4053
			1313.31	95.5889		1313.31	89.3488
			1313.79	95.5419		1313.79	89.2966
			1314.27	95.5023		1314.27	89.2497
			1314.75	95.4676		1314.75	89.2083
			1315.23	95.4349		1315.23	89.1716
			1315.72	95.401		1315.72	89.1383
			1316.2	95.3634		1316.2	89.1065
			1316.68	95.3204		1316.68	89.0745
			1317.16	95.2715		1317.16	89.0403
			1317.65	95.2171		1317.65	89.002
			1318.13	95.1583		1318.13	88.9577
			1318.61	95.0965		1318.61	88.906
			1319.09	95.0329		1319.09	88.8456
			1319.57	94.9687		1319.57	88.7761
			1320.06	94.9047		1320.06	88.6978
			1320.54	94.8412		1320.54	88.6119
			1321.02	94.7785		1321.02	88.5206
			1321.5	94.7168		1321.5	88.4269
			1321.98	94.6563		1321.98	88.3342
			1322.47	94.5977		1322.47	88.2462
			1322.95	94.5417		1322.95	88.1658
			1323.43	94.4891		1323.43	88.0955
			1323.91	94.4407		1323.91	88.0366
			1324.4	94.3962		1324.4	87.9891
			1324.88	94.3548		1324.88	87.9518
			1325.36	94.3151		1325.36	87.9227
			1325.84	94.275		1325.84	87.8991
			1326.32	94.2325		1326.32	87.878
			1326.81	94.1861		1326.81	87.857
			1327.29	94.1353		1327.29	87.8337
			1327.77	94.0804		1327.77	87.8068
			1328.25	94.0227		1328.25	87.7752
			1328.73	93.9642		1328.73	87.7383
			1329.22	93.9069		1329.22	87.6959
			1329.7	93.8528		1329.7	87.6479
			1330.18	93.8031		1330.18	87.5945
			1330.66	93.7584		1330.66	87.5364
			1331.14	93.7187		1331.14	87.4748
			1331.63	93.6834		1331.63	87.4112
			1332.11	93.6515		1332.11	87.3477
			1332.59	93.6219		1332.59	87.2861
			1333.07	93.5933		1333.07	87.2283
			1333.56	93.5644		1333.56	87.1756
			1334.04	93.5337		1334.04	87.1288
			1334.52	93.4993		1334.52	87.088
			1335	93.4595		1335	87.0526
			1335.48	93.4121		1335.48	87.0217
			1335.97	93.3557		1335.97	86.9943
			1336.45	93.2896		1336.45	86.969
			1336.93	93.2148		1336.93	86.9443
			1337.41	93.1343		1337.41	86.9189
			1337.89	93.0527		1337.89	86.8915
			1338.38	92.9756		1338.38	86.8609
			1338.86	92.9087		1338.86	86.8265
			1339.34	92.8568		1339.34	86.7882
			1339.82	92.8235		1339.82	86.7464
			1340.31	92.8101		1340.31	86.7018
			1340.79	92.8155		1340.79	86.6559
			1341.27	92.8363		1341.27	86.6102
			1341.75	92.8674		1341.75	86.5664
			1342.23	92.9027		1342.23	86.5265
			1342.72	92.936		1342.72	86.4925
			1343.2	92.9625		1343.2	86.4658
			1343.68	92.9789		1343.68	86.4479
			1344.16	92.9836		1344.16	86.4392
			1344.64	92.9764		1344.64	86.4395
			1345.13	92.9579		1345.13	86.4477
			1345.61	92.929		1345.61	86.4623
			1346.09	92.8915		1346.09	86.4812
			1346.57	92.8473		1346.57	86.502
			1347.06	92.7994		1347.06	86.5227
			1347.54	92.7512		1347.54	86.5412
			1348.02	92.7061		1348.02	86.556
			1348.5	92.6678		1348.5	86.5659
			1348.98	92.6392		1348.98	86.5702
			1349.47	92.6221		1349.47	86.5685
			1349.95	92.6173		1349.95	86.5612
			1350.43	92.6241		1350.43	86.5489
			1350.91	92.6405		1350.91	86.5327
			1351.39	92.6636		1351.39	86.5145
			1351.88	92.6899		1351.88	86.496
			1352.36	92.7158		1352.36	86.4793
			1352.84	92.738		1352.84	86.4662
			1353.32	92.7543		1353.32	86.4581
			1353.81	92.7636		1353.81	86.4561
			1354.29	92.7659		1354.29	86.4605
			1354.77	92.7625		1354.77	86.4714
			1355.25	92.7554		1355.25	86.4877
			1355.73	92.7468		1355.73	86.5082
			1356.22	92.7386		1356.22	86.5308
			1356.7	92.7322		1356.7	86.5533
			1357.18	92.728		1357.18	86.5734
			1357.66	92.7257		1357.66	86.5895
			1358.14	92.7239		1358.14	86.6004
			1358.63	92.7208		1358.63	86.6058
			1359.11	92.7147		1359.11	86.6059
			1359.59	92.7044		1359.59	86.6012
			1360.07	92.69		1360.07	86.592
			1360.56	92.6731		1360.56	86.5787
			1361.04	92.6562		1361.04	86.5611
			1361.52	92.6425		1361.52	86.5393
			1362	92.635		1362	86.5136
			1362.48	92.636		1362.48	86.4847
[truncated: 5,471 more rows]

## Sheet: Fig.2h
Fig.2h			TG curves of Fe3O4 nanoparticles and MFMs
			Fe3O4			MFNs
			Temperature (oC)	Weight (%)		Temperature (oC)	Weight (%)
			22.4073	100		22.9257	100
			22.4737	99.9916		22.9992	99.9934
			22.5399	99.9857		23.0733	99.9828
			22.6052	99.9832		23.1423	99.9755
			22.6705	99.9786		23.2119	99.9707
			22.7354	99.9731		23.282	99.9652
			22.7962	99.9678		23.3526	99.9566
			22.8614	99.9624		23.4222	99.9478
			22.9226	99.9566		23.4904	99.9411
			22.9838	99.9536		23.557	99.9364
			23.0465	99.9526		23.6255	99.9283
			23.1068	99.9457		23.6912	99.9201
			23.1645	99.9364		23.7541	99.9124
			23.2253	99.9337		23.822	99.9074
			23.2824	99.9337		23.8841	99.9
			23.3404	99.9287		23.9482	99.8922
			23.3982	99.9202		24.0109	99.8869
			23.4553	99.9146		24.0739	99.8793
			23.5131	99.9116		24.1334	99.8695
			23.5679	99.9079		24.1938	99.8627
			23.6245	99.9033		24.255	99.8588
			23.6773	99.8965		24.3145	99.8518
			23.7339	99.8904		24.3735	99.8412
			23.7896	99.8866		24.4323	99.8336
			23.8404	99.8846		24.4888	99.8302
			23.8916	99.8814		24.5459	99.8246
			23.9465	99.8728		24.6008	99.815
			23.9993	99.868		24.6573	99.8055
			24.0481	99.868		24.7142	99.8005
			24.1021	99.8654		24.7651	99.7956
			24.1538	99.8584		24.8199	99.788
			24.2063	99.852		24.8745	99.7798
			24.2562	99.8497		24.9297	99.7731
			24.3087	99.8474		24.9825	99.768
			24.3589	99.8432		25.0362	99.7612
			24.4109	99.8403		25.0878	99.7537
			24.4632	99.8353		25.1385	99.7471
			24.5111	99.8303		25.1919	99.7412
			24.5608	99.8268		25.2438	99.7342
			24.6136	99.8263		25.2932	99.7283
			24.6673	99.8228		25.3448	99.7213
			24.7158	99.8153		25.3959	99.7156
			24.7669	99.8116		25.4465	99.7093
			24.8152	99.8115		25.4974	99.7029
			24.868	99.8099		25.5472	99.6968
			24.9159	99.8035		25.5987	99.6925
			24.9668	99.7982		25.6504	99.6859
			25.0192	99.7961		25.6976	99.6774
			25.0684	99.7945		25.7495	99.6722
			25.1184	99.7909		25.8011	99.6688
			25.1706	99.7879		25.8519	99.6638
			25.2196	99.7833		25.9029	99.6545
			25.2725	99.7795		25.9546	99.6473
			25.3239	99.7794		26.0049	99.6441
			25.3751	99.7784		26.0544	99.6399
			25.4273	99.7732		26.1049	99.633
			25.4779	99.7672		26.1571	99.6267
			25.5315	99.7672		26.206	99.6216
			25.5819	99.7677		26.2574	99.6178
			25.635	99.7641		26.3083	99.6121
			25.6899	99.7583		26.3611	99.6056
			25.7426	99.7564		26.4116	99.6017
			25.7941	99.7544		26.4637	99.5967
			25.8474	99.7516		26.5141	99.5922
			25.9005	99.7492		26.5683	99.5874
			25.9548	99.7459		26.6215	99.5821
			26.0107	99.7427		26.6736	99.5763
			26.0637	99.7391		26.7276	99.5713
			26.1176	99.7395		26.779	99.5662
			26.1742	99.7377		26.8323	99.5619
			26.2287	99.7331		26.8862	99.5578
			26.2838	99.7296		26.9431	99.5528
			26.3382	99.7294		26.996	99.5463
			26.3962	99.7289		27.0493	99.5424
			26.4535	99.7255		27.1037	99.5403
			26.5118	99.7221		27.1623	99.5355
			26.5684	99.7206		27.2156	99.5279
			26.6274	99.7195		27.2713	99.5227
			26.6839	99.7184		27.3274	99.5202
			26.7404	99.7166		27.3831	99.5173
			26.7985	99.7127		27.4405	99.5103
			26.8553	99.7088		27.4953	99.5038
			26.9177	99.709		27.5524	99.5013
			26.9738	99.7087		27.6076	99.4991
			27.0352	99.707		27.667	99.4934
			27.0956	99.7013		27.7232	99.4876
			27.1532	99.7		27.7823	99.4839
			27.216	99.7009		27.8414	99.4806
			27.2755	99.6995		27.9011	99.4758
			27.3363	99.6957		27.9637	99.471
			27.4001	99.6932		28.0205	99.4675
			27.4623	99.6924		28.08	99.4627
			27.5256	99.6898		28.139	99.4589
			27.5833	99.6878		28.2008	99.4552
			27.6491	99.6855		28.2615	99.4523
			27.7092	99.6818		28.3222	99.4477
			27.7721	99.6796		28.3799	99.4424
			27.8357	99.6788		28.4432	99.4383
			27.8994	99.6791		28.5055	99.4343
			27.9642	99.6754		28.565	99.4309
			28.0283	99.6723		28.6289	99.4256
			28.0916	99.6724		28.6933	99.4207
			28.1554	99.6722		28.7537	99.4169
			28.224	99.6714		28.8184	99.4141
			28.2886	99.6691		28.8824	99.4098
			28.3539	99.6672		28.9464	99.405
			28.4175	99.6656		29.0115	99.4004
			28.4835	99.6644		29.0745	99.3975
			28.5505	99.6632		29.1387	99.3936
			28.6148	99.6609		29.2029	99.3889
			28.6831	99.6573		29.2714	99.3824
			28.7496	99.6555		29.3353	99.3786
			28.8141	99.6565		29.4014	99.376
			28.8835	99.655		29.4657	99.3723
			28.9506	99.6508		29.5309	99.3669
			29.0192	99.6486		29.5996	99.3626
			29.0857	99.6487		29.6657	99.3589
			29.1543	99.6485		29.7318	99.3544
			29.2246	99.6459		29.801	99.3515
			29.2921	99.6432		29.8689	99.3487
			29.3611	99.6416		29.935	99.3425
			29.4329	99.6402		30.0053	99.3384
			29.5009	99.6387		30.0708	99.335
			29.5706	99.6376		30.1406	99.332
			29.6414	99.6349		30.2106	99.327
			29.7106	99.6318		30.2792	99.3222
			29.7822	99.6318		30.3497	99.3191
			29.8532	99.6318		30.4167	99.3151
			29.9256	99.6298		30.4837	99.3109
			29.9957	99.6259		30.5567	99.3066
			30.0665	99.6239		30.628	99.3009
			30.1362	99.6246		30.6976	99.2972
			30.2091	99.6227		30.7685	99.2935
			30.2804	99.6205		30.838	99.2899
			30.3517	99.6184		30.9064	99.2845
			30.4258	99.617		30.9786	99.2787
			30.4965	99.6158		31.0518	99.275
			30.5691	99.6153		31.1224	99.2723
			30.6429	99.6137		31.1944	99.269
			30.7152	99.6104		31.265	99.2643
			30.7892	99.6078		31.3381	99.2598
			30.8602	99.6076		31.4125	99.2561
			30.9352	99.6073		31.4851	99.2525
			31.0074	99.604		31.5555	99.2476
			31.0815	99.6008		31.6291	99.2429
			31.1569	99.5998		31.7024	99.2387
			31.2302	99.599		31.7752	99.2347
			31.304	99.5973		31.8471	99.2308
			31.377	99.5946		31.9209	99.2265
			31.4513	99.5922		31.995	99.2217
			31.5268	99.5906		32.0687	99.2165
			31.6005	99.5895		32.1433	99.2123
			31.6763	99.5883		32.2163	99.209
			31.7519	99.587		32.2909	99.2051
			31.8275	99.5837		32.3627	99.199
			31.9003	99.5823		32.4414	99.1953
			31.9767	99.582		32.5154	99.1912
			32.0501	99.5803		32.5898	99.1875
			32.126	99.577		32.6649	99.1835
			32.2011	99.5748		32.7401	99.1789
			32.2796	99.5743		32.8143	99.1739
			32.3566	99.5737		32.8891	99.1692
			32.4332	99.5716		32.9649	99.1653
			32.5094	99.57		33.0403	99.1613
			32.5829	99.568		33.116	99.1567
			32.658	99.5659		33.1905	99.1515
			32.7343	99.5645		33.2681	99.1473
			32.8111	99.5639		33.3432	99.144
			32.8859	99.5614		33.4201	99.1395
			32.9636	99.5578		33.4954	99.1338
			33.0393	99.5571		33.574	99.1288
			33.1155	99.557		33.6476	99.1248
			33.1927	99.5545		33.7255	99.1213
			33.2699	99.5509		33.801	99.1168
			33.3471	99.5485		33.8774	99.1113
			33.4222	99.5477		33.9528	99.1067
			33.5012	99.5468		34.031	99.1022
			33.5779	99.5451		34.108	99.0982
			33.6556	99.5431		34.1843	99.0927
			33.7323	99.541		34.2614	99.0875
			33.8102	99.54		34.3403	99.0832
			33.8905	99.5388		34.4181	99.0789
			33.9656	99.5373		34.4928	99.0749
			34.0439	99.5349		34.5715	99.0701
			34.1205	99.5318		34.6493	99.0661
			34.1988	99.5312		34.7278	99.0613
			34.2763	99.5302		34.8075	99.0573
			34.3546	99.5275		34.8838	99.0531
			34.4318	99.5244		34.961	99.0485
			34.5087	99.5231		35.0397	99.043
			34.5875	99.5226		35.1138	99.0378
			34.6639	99.5209		35.1934	99.0331
			34.7431	99.519		35.27	99.0299
			34.8221	99.5162		35.3484	99.0244
			34.901	99.5133		35.4283	99.0198
			34.9791	99.5123		35.5048	99.0149
			35.0573	99.5119		35.5819	99.0112
			35.1343	99.5094		35.6603	99.0068
			35.2125	99.5072		35.7389	99.0017
			35.2913	99.5046		35.8199	98.9959
			35.3712	99.5045		35.8948	98.991
			35.4513	99.503		35.9758	98.9867
			35.5264	99.5001		36.0535	98.9819
			35.6074	99.498		36.1307	98.9767
			35.6829	99.4963		36.2117	98.9714
			35.7643	99.4949		36.2881	98.967
			35.8425	99.4932		36.3689	98.9626
			35.9205	99.4911		36.4461	98.9584
			35.9995	99.489		36.525	98.9524
			36.077	99.4874		36.601	98.9464
			36.1567	99.4859		36.6808	98.9429
			36.2349	99.4847		36.7584	98.9378
			36.3143	99.4817		36.8381	98.9335
			36.3929	99.4784		36.915	98.9286
			36.4725	99.478		36.9961	98.9243
			36.5515	99.4771		37.0733	98.9198
			36.6291	99.4745		37.1525	98.916
			36.708	99.472		37.2323	98.9107
			36.7878	99.4703		37.3101	98.9056
			36.8679	99.4699		37.3901	98.9004
			36.9471	99.4679		37.4684	98.8948
			37.0264	99.4663		37.5466	98.8904
			37.1024	99.4637		37.6255	98.8861
			37.183	99.4614		37.7046	98.8811
			37.2631	99.4599		37.784	98.8753
			37.3441	99.4588		37.8658	98.8711
			37.4206	99.4574		37.9434	98.8672
			37.4996	99.4546		38.0246	98.8617
			37.5812	99.4518		38.1011	98.855
			37.6602	99.4509		38.1809	98.8495
			37.7384	99.4503		38.2605	98.8448
			37.8187	99.4486		38.3382	98.8403
			37.8983	99.4458		38.4185	98.8361
			37.9791	99.4446		38.4964	98.8303
			38.0572	99.4438		38.5743	98.8256
			38.1357	99.4427		38.6551	98.8207
			38.2157	99.4408		38.7335	98.8158
			38.2955	99.4379		38.8142	98.8117
			38.3748	99.4356		38.893	98.8054
			38.4542	99.4339		38.9709	98.8007
			38.532	99.4328		39.0496	98.7962
			38.6142	99.4303		39.1278	98.7905
			38.6927	99.4272		39.2061	98.786
			38.7715	99.425		39.2849	98.7826
			38.8496	99.4247		39.3654	98.7779
			38.9291	99.4232		39.4443	98.7731
			39.0097	99.4203		39.5228	98.7686
			39.0882	99.4183		39.6044	98.764
			39.1688	99.4165		39.681	98.7596
			39.2472	99.4157		39.762	98.7538
			39.3292	99.414		39.8414	98.7494
			39.411	99.4125		39.9218	98.7441
			39.487	99.41		39.9987	98.7382
			39.5672	99.4079		40.0796	98.7329
			39.6484	99.4061		40.1593	98.7288
			39.7265	99.4052		40.2406	98.7237
			39.8068	99.4029		40.3208	98.7183
			39.8854	99.4007		40.3991	98.7131
			39.9643	99.3994		40.479	98.7087
			40.044	99.3985		40.5579	98.7036
			40.125	99.3967		40.6397	98.6978
			40.2039	99.3936		40.7183	98.694
			40.2819	99.3908		40.7949	98.6874
			40.3651	99.3894		40.8748	98.6814
			40.4427	99.3881		40.9547	98.6765
			40.5235	99.3869		41.0321	98.6713
			40.602	99.3849		41.1143	98.6668
			40.682	99.3827		41.1945	98.6618
			40.7614	99.3813		41.2734	98.6569
			40.8412	99.3804		41.352	98.6536
			40.9212	99.3786		41.4323	98.6488
			40.9995	99.3758		41.5119	98.6437
			41.0781	99.3737		41.5913	98.6387
			41.158	99.372		41.6703	98.6341
			41.2377	99.3708		41.7497	98.6294
			41.3193	99.3686		41.8308	98.6246
			41.4005	99.3667		41.912	98.6192
			41.4774	99.3649		41.9899	98.6137
			41.5593	99.3634		42.0732	98.6088
			41.6387	99.3618		42.1514	98.6034
			41.7208	99.3593		42.2322	98.5983
			41.7974	99.3566		42.3095	98.5928
			41.8793	99.3544		42.3893	98.5873
			41.9579	99.354		42.4701	98.582
			42.0382	99.3531		42.5504	98.5782
			42.117	99.3511		42.6289	98.5728
			42.1962	99.3486		42.7092	98.5678
			42.2762	99.3473		42.7879	98.5635
			42.3543	99.3462		42.8682	98.5583
			42.4347	99.345		42.9461	98.5529
			42.5133	99.3425		43.028	98.5486
			42.5949	99.34		43.107	98.5435
			42.6732	99.3387		43.1866	98.5375
			42.7545	99.3374		43.2677	98.5316
			42.8342	99.336		43.3478	98.5268
			42.9138	99.334		43.4279	98.5216
			42.9942	99.3316		43.5065	98.5156
			43.073	99.3292		43.5862	98.5113
			43.1566	99.3276		43.6658	98.5065
			43.2358	99.3268		43.7473	98.501
			43.3133	99.3243		43.8268	98.4962
			43.3931	99.3217		43.9077	98.4911
			43.472	99.3205		43.9873	98.4862
			43.5552	99.3204		44.0699	98.4816
			43.6314	99.318		44.1497	98.4761
			43.7146	99.3162		44.228	98.4704
			43.794	99.314		44.3105	98.4652
			43.8736	99.3123		44.3867	98.4603
			43.9523	99.3113		44.4672	98.4545
			44.0339	99.3096		44.5488	98.4494
			44.1133	99.3076		44.6283	98.4448
			44.1938	99.305		44.7093	98.439
			44.274	99.3036		44.7888	98.4339
			44.3541	99.3025		44.8688	98.4285
			44.4362	99.3005		44.9504	98.4238
			44.5148	99.2982		45.0311	98.4193
			44.5959	99.296		45.112	98.4141
			44.6771	99.2942		45.1916	98.408
			44.7567	99.2925		45.2698	98.402
			44.8386	99.2905		45.3537	98.3982
			44.9179	99.2891		45.4332	98.3932
			44.9978	99.287		45.5145	98.3878
			45.0764	99.286		45.5934	98.3825
			45.1589	99.2851		45.6732	98.3786
			45.2383	99.2835		45.7525	98.3731
			45.32	99.2807		45.8328	98.3691
			45.4001	99.2786		45.9144	98.3637
			45.4813	99.2773		45.997	98.3588
			45.5599	99.2753		46.0751	98.3539
			45.641	99.2738		46.1572	98.3487
			45.7235	99.2717		46.2343	98.343
			45.8021	99.2695		46.3186	98.3374
			45.8838	99.269		46.3985	98.3322
			45.9643	99.2685		46.4796	98.3284
			46.0428	99.2661		46.5574	98.3242
			46.1236	99.2639		46.6401	98.3197
			46.2052	99.2622		46.7215	98.3139
			46.2839	99.2605		46.801	98.3092
			46.3633	99.2592		46.8808	98.3043
			46.4461	99.2577		46.962	98.2994
			46.5236	99.2563		47.0442	98.2943
			46.606	99.2545		47.1237	98.2888
			46.687	99.2533		47.2081	98.2841
			46.7679	99.2527		47.2846	98.279
			46.8494	99.2504		47.3648	98.2739
			46.929	99.2481		47.4495	98.2693
			47.0082	99.2455		47.5292	98.2635
			47.089	99.2442		47.6087	98.2577
			47.1681	99.2424		47.6916	98.2526
			47.2497	99.2408		47.7726	98.2482
			47.331	99.2389		47.8518	98.2427
			47.4133	99.2367		47.9326	98.2373
			47.4921	99.2349		48.0146	98.2325
			47.573	99.2338		48.0937	98.228
			47.6536	99.2326		48.1744	98.2237
			47.7344	99.2307		48.2561	98.2187
			47.8169	99.2293		48.3363	98.2137
			47.898	99.2283		48.4165	98.2084
			47.977	99.2268		48.4971	98.2024
			48.06	99.2246		48.5779	98.1974
			48.1414	99.2228		48.6627	98.1917
			48.2207	99.2219		48.7429	98.1855
			48.2998	99.2197		48.8234	98.1809
			48.3824	99.219		48.9021	98.1749
			48.462	99.2171		48.9851	98.1694
			48.5456	99.2153		49.0643	98.1635
			48.6262	99.2135		49.1483	98.1599
			48.7075	99.2118		49.2287	98.1558
			48.7889	99.211		49.3078	98.1511
			48.8662	99.2092		49.3938	98.1458
			48.9518	99.2065		49.4716	98.1413
			49.0314	99.2049		49.5564	98.1364
			49.1105	99.2044		49.6353	98.132
			49.1922	99.2025		49.7195	98.1277
			49.2736	99.2003		49.7996	98.1225
			49.3525	99.1986		49.8796	98.1173
			49.4358	99.1977		49.9598	98.1119
			49.517	99.1958		50.045	98.1073
			49.5963	99.195		50.1252	98.1013
			49.6784	99.1936		50.2052	98.0941
			49.7602	99.1917		50.2859	98.0885
			49.8418	99.1904		50.3679	98.083
			49.9243	99.1891		50.4485	98.0785
			50.0059	99.1883		50.5289	98.0733
			50.0851	99.1863		50.6129	98.0688
			50.1644	99.1843		50.6922	98.0628
			50.2468	99.1832		50.7744	98.0573
			50.3271	99.1823		50.854	98.0529
			50.4096	99.1804		50.9376	98.0482
			50.491	99.1791		51.0178	98.0428
			50.5732	99.1772		51.0992	98.0366
			50.6516	99.1762		51.1805	98.031
			50.7342	99.1751		51.2631	98.0261
			50.8174	99.1731		51.345	98.0212
			50.8966	99.1709		51.4274	98.0166
			50.9775	99.1693		51.5083	98.0114
			51.0608	99.1679		51.5914	98.0077
			51.1422	99.1663		51.6711	98.0022
			51.2224	99.1651		51.7538	97.9968
			51.3032	99.1635		51.8339	97.9911
			51.3856	99.161		51.9155	97.9861
			51.4662	99.1601		51.9964	97.9808
			51.5474	99.1593		52.0775	97.9763
			51.6303	99.1576		52.1608	97.9717
			51.7123	99.156		52.2424	97.9671
			51.7964	99.1549		52.3254	97.9615
			51.876	99.153		52.4051	97.9562
			51.9583	99.151		52.4881	97.9518
			52.0379	99.1495		52.5715	97.9465
			52.1223	99.1478		52.651	97.9422
			52.2027	99.1466		52.7324	97.9367
			52.2849	99.1464		52.8135	97.9309
			52.3662	99.1451		52.8968	97.9267
			52.4481	99.1428		52.9805	97.9215
			52.5293	99.1414		53.0611	97.9164
			52.6102	99.1392		53.1442	97.9107
			52.6908	99.1379		53.225	97.906
			52.7758	99.1366		53.3056	97.9014
			52.8578	99.1351		53.3862	97.896
			52.9405	99.1332		53.4677	97.8899
			53.0232	99.1316		53.5498	97.8848
			53.1011	99.1302		53.6354	97.8795
			53.186	99.1298		53.7159	97.8751
			53.2681	99.1286		53.7978	97.8696
			53.3476	99.1265		53.8817	97.8642
			53.4286	99.1254		53.9625	97.8593
			53.5111	99.1242		54.0444	97.8543
			53.593	99.1229		54.1265	97.8498
			53.6766	99.1206		54.2112	97.8443
			53.7555	99.1187		54.2905	97.8393
			53.8391	99.118		54.3733	97.835
			53.9211	99.1168		54.4556	97.8292
			54.0043	99.116		54.5354	97.8236
			54.0866	99.1148		54.62	97.8183
			54.1666	99.1121		54.7026	97.813
			54.2502	99.1114		54.7823	97.808
			54.3309	99.1102		54.865	97.8026
			54.4115	99.1078		54.9484	97.7976
			54.4946	99.1065		55.03	97.792
			54.5767	99.1049		55.1128	97.7871
			54.6609	99.1036		55.1958	97.7821
			54.7411	99.1024		55.2754	97.7774
			54.8227	99.1026		55.3594	97.7732
			54.9061	99.1014		55.4404	97.7675
			54.9871	99.0998		55.5194	97.7618
			55.0703	99.0989		55.6029	97.7568
			55.1512	99.0981		55.6867	97.7514
			55.2343	99.096		55.7692	97.7471
			55.3149	99.0943		55.8503	97.7414
			55.3982	99.0929		55.9328	97.7361
			55.4814	99.091		56.0151	97.7308
			55.5609	99.09		56.097	97.7257
			55.6435	99.0885		56.1787	97.7212
			55.7269	99.0865		56.2598	97.716
			55.8075	99.0848		56.3436	97.7114
			55.8898	99.0833		56.4259	97.7063
			55.9728	99.0822		56.5072	97.7025
			56.0552	99.0806		56.5917	97.6973
			56.1353	99.0779		56.6722	97.692
			56.2193	99.0768		56.7552	97.6863
			56.3029	99.0756		56.8388	97.6814
			56.3829	99.0742		56.9197	97.6762
			56.4644	99.0726		57.0027	97.671
			56.5474	99.0723		57.0847	97.6657
			56.6311	99.0714		57.1663	97.6593
			56.7132	99.0704		57.2478	97.6544
			56.7963	99.0686		57.3305	97.6495
			56.8761	99.0677		57.4132	97.6448
			56.961	99.0663		57.4962	97.6411
			57.0424	99.0653		57.5766	97.6358
			57.1238	99.0637		57.6603	97.6305
			57.2058	99.0627		57.7418	97.626
			57.2892	99.0625		57.8265	97.6208
			57.3692	99.0608		57.9057	97.6154
			57.4516	99.0591		57.9904	97.61
			57.5355	99.0579		58.071	97.6058
			57.6168	99.0562		58.1541	97.6013
			57.6966	99.0548		58.2393	97.5966
			57.784	99.0531		58.321	97.5911
			57.8631	99.0522		58.4035	97.5854
			57.9472	99.0511		58.4879	97.5801
			58.028	99.0499		58.5682	97.5756
			58.1117	99.0483		58.6524	97.569
			58.1944	99.047		58.7362	97.5642
			58.2781	99.0459		58.8184	97.5596
			58.3621	99.0457		58.8984	97.5556
			58.444	99.0447		58.9826	97.55
			58.5247	99.044		59.0647	97.5443
			58.6076	99.0422		59.1489	97.5397
			58.6915	99.0402		59.2313	97.5354
			58.7733	99.039		59.3148	97.53
			58.8549	99.0375		59.3985	97.5259
			58.9384	99.0363		59.4797	97.5204
			59.0207	99.035		59.5621	97.5155
			59.1024	99.0332		59.645	97.5098
			59.1864	99.0313		59.7262	97.5042
			59.2694	99.0314		59.809	97.4996
			59.3537	99.0296		59.8914	97.4944
			59.4344	99.0282		59.9739	97.4892
			59.5172	99.0271		60.0561	97.4844
			59.6022	99.0265		60.1397	97.4789
			59.6836	99.025		60.2231	97.4745
			59.7667	99.0242		60.305	97.4697
			59.8467	99.0228		60.3897	97.4643
			59.9333	99.021		60.4727	97.4595
			60.0145	99.0201		60.5555	97.4552
			60.0968	99.0189		60.6371	97.4504
			60.1795	99.0176		60.7196	97.4445
			60.2644	99.0159		60.804	97.4388
			60.3482	99.0147		60.885	97.4339
			60.4269	99.014		60.9684	97.4294
			60.5097	99.0123		61.0514	97.4252
			60.5926	99.0102		61.1338	97.42
			60.6765	99.0085		61.2156	97.4143
			60.7612	99.0075		61.3003	97.4091
			60.8421	99.007		61.3811	97.4049
			60.9264	99.0055		61.4675	97.3995
			61.0072	99.0041		61.5471	97.3937
			61.0916	99.0025		61.6304	97.3879
			61.1718	99.002		61.7106	97.3822
			61.2551	99.0019		61.7988	97.378
			61.3395	99.0002		61.8775	97.3733
			61.4224	98.9996		61.9613	97.3688
			61.5039	98.9978		62.0423	97.3647
			61.5872	98.9974		62.1266	97.3601
			61.67	98.996		62.2098	97.3557
			61.7518	98.9944		62.294	97.3503
			61.8356	98.9937		62.3757	97.3451
			61.9189	98.9922		62.4591	97.34
			62.0022	98.9909		62.5403	97.3356
			62.0858	98.99		62.6219	97.3314
			62.1664	98.9878		62.7057	97.3261
			62.2493	98.9866		62.7901	97.3214
			62.3365	98.9868		62.8736	97.3165
			62.4145	98.9861		62.9575	97.3118
			62.5016	98.9849		63.0396	97.3065
			62.5816	98.9837		63.1224	97.3013
			62.6657	98.9827		63.2044	97.2957
			62.7485	98.9818		63.2876	97.2909
			62.8305	98.9809		63.3715	97.2858
			62.9119	98.9789		63.4526	97.2815
			62.9975	98.9773		63.5374	97.2758
			63.0817	98.9761		63.6197	97.2702
			63.1636	98.9746		63.7039	97.2659
			63.2472	98.9736		63.7868	97.2615
			63.3298	98.9724		63.8697	97.2562
			63.4138	98.9719		63.9519	97.2516
			63.4946	98.9697		64.0352	97.2463
			63.5788	98.9687		64.1202	97.2408
			63.6597	98.9665		64.2024	97.2365
			63.7446	98.9657		64.2852	97.2312
			63.829	98.9646		64.3666	97.2269
			63.913	98.9635		64.4512	97.2226
			63.9947	98.9635		64.5343	97.2173
			64.0783	98.9627		64.6179	97.2117
			64.1616	98.9612		64.7005	97.2058
			64.2455	98.9609		64.78	97.2002
			64.3263	98.9596		64.8659	97.1963
			64.4099	98.9581		64.9483	97.1913
			64.4909	98.9567		65.0321	97.1869
			64.5758	98.9547		65.1136	97.1832
			64.6584	98.9534		65.1958	97.1775
			64.7429	98.9529		65.2807	97.1714
			64.8238	98.9518		65.3652	97.1662
			64.9059	98.9508		65.4486	97.1612
			64.9888	98.9493		65.5308	97.1565
			65.0721	98.948		65.6137	97.1516
			65.1569	98.9468		65.6988	97.1473
			65.2389	98.9462		65.7814	97.1428
			65.3235	98.9448		65.8636	97.1375
			65.4057	98.9441		65.9495	97.1328
			65.4868	98.9417		66.0313	97.1287
			65.5723	98.9417		66.116	97.124
			65.6559	98.941		66.1973	97.1187
			65.7376	98.9396		66.2798	97.1148
			65.8194	98.9392		66.3626	97.1092
			65.9056	98.938		66.4462	97.1042
			65.987	98.9372		66.5283	97.0996
			66.0714	98.9375		66.6106	97.0949
			66.1539	98.9361		66.695	97.0893
			66.2374	98.934		66.7793	97.0844
			66.3204	98.9327		66.8611	97.0803
			66.4028	98.9322		66.9431	97.0745
			66.4855	98.9318		67.0269	97.0706
			66.5696	98.9302		67.109	97.0661
			66.6526	98.929		67.1938	97.0613
			66.7339	98.9278		67.2765	97.056
			66.8187	98.9274		67.3595	97.0515
			66.8992	98.9271		67.4417	97.0457
			66.9834	98.9259		67.5246	97.0406
			67.0655	98.9241		67.6084	97.0359
			67.1503	98.9228		67.6894	97.0311
			67.2339	98.9223		67.7725	97.0266
			67.3162	98.9216		67.8561	97.0223
			67.3976	98.9203		67.9405	97.0171
			67.4804	98.9189		68.0238	97.0124
			67.5646	98.9179		68.1049	97.0068
			67.649	98.9163		68.1899	97.0022
			67.7322	98.915		68.2733	96.9976
			67.815	98.9145		68.3562	96.993
			67.8983	98.9128		68.4389	96.9885
			67.9824	98.9114		68.5233	96.9842
			68.065	98.911		68.6063	96.979
			68.1499	98.9111		68.6887	96.9754
			68.2337	98.91		68.7718	96.9697
			68.3162	98.9093		68.8584	96.9655
			68.3984	98.9085		68.9403	96.9608
			68.4816	98.9077		69.0219	96.9562
			68.5636	98.9059		69.1049	96.9509
			68.6467	98.9053		69.188	96.9464
			68.7312	98.9041		69.2744	96.942
			68.8145	98.903		69.3562	96.9368
			68.8967	98.9024		69.4373	96.9319
			68.9798	98.9012		69.5211	96.9263
			69.062	98.9		69.6047	96.9212
			69.148	98.8986		69.6898	96.9164
			69.2286	98.8974		69.7703	96.9122
			69.3115	98.8965		69.8561	96.9078
			69.3962	98.8952		69.9403	96.9037
			69.4796	98.8936		70.022	96.8985
			69.5637	98.8923		70.1073	96.8932
			69.6482	98.8914		70.1903	96.888
			69.7313	98.8908		70.2731	96.8835
			69.8147	98.8898		70.355	96.8783
			69.8957	98.8882		70.4386	96.8747
			69.9814	98.8873		70.5215	96.8689
			70.0648	98.8861		70.6056	96.8648
			70.1458	98.885		70.6877	96.8607
			70.2297	98.8848		70.7717	96.8561
			70.312	98.8837		70.8554	96.8515
			70.3954	98.8822		70.9389	96.8469
			70.4799	98.881		71.0217	96.8423
			70.5628	98.8802		71.1059	96.8374
			70.6455	98.8802		71.1906	96.8331
			70.728	98.8802		71.2722	96.8281
			70.8122	98.8789		71.3567	96.8238
			70.8944	98.8779		71.4383	96.8193
			70.9786	98.8771		71.5241	96.8149
			71.0616	98.8756		71.607	96.8093
			71.1456	98.8741		71.6882	96.8052
			71.228	98.8728		71.7745	96.8
			71.3103	98.8713		71.8561	96.795
			71.3925	98.8704		71.9396	96.791
			71.4784	98.8688		72.0225	96.7868
			71.5621	98.868		72.1066	96.7822
			71.6444	98.8672		72.1853	96.777
			71.7256	98.8659		72.2709	96.7724
			71.811	98.866		72.3521	96.7685
			71.8926	98.8647		72.4363	96.7641
			71.9782	98.8638		72.5224	96.7596
			72.0593	98.863		72.6051	96.7551
			72.1437	98.8621		72.6879	96.7497
			72.2247	98.8612		72.7694	96.7452
			72.3112	98.8609		72.8539	96.7399
			72.3923	98.8589		72.9374	96.735
			72.475	98.8591		73.0202	96.7299
			72.5604	98.858		73.1044	96.7262
			72.643	98.8573		73.1877	96.7219
			72.727	98.8559		73.2711	96.7179
			72.8108	98.8544		73.3528	96.7132
			72.8946	98.853		73.4359	96.7085
			72.9789	98.8524		73.5198	96.7054
			73.062	98.8517		73.6045	96.7003
			73.145	98.8507		73.6856	96.6964
			73.2288	98.8485		73.7706	96.6909
			73.3106	98.8471		73.8538	96.6868
			73.396	98.8465		73.9358	96.6819
			73.4796	98.8455		74.0206	96.6767
			73.562	98.8444		74.1052	96.6725
			73.6435	98.8434		74.1886	96.6694
			73.7279	98.8423		74.2702	96.6645
			73.8109	98.8408		74.354	96.6604
			73.895	98.8401		74.4376	96.6555
			73.9771	98.8392		74.5209	96.6505
			74.0628	98.8378		74.6049	96.6466
			74.1453	98.8367		74.6882	96.6428
			74.2299	98.8362		74.7705	96.6387
			74.3089	98.8357		74.8539	96.6347
			74.3955	98.8345		74.9391	96.6297
			74.479	98.8331		75.0218	96.6261
			74.5605	98.8319		75.1049	96.6213
			74.6465	98.8307		75.1868	96.617
			74.73	98.8293		75.2706	96.6119
			74.8127	98.8283		75.3555	96.6076
			74.8959	98.8279		75.4388	96.6028
			74.9807	98.8264		75.5216	96.5983
			75.0638	98.8255		75.6043	96.594
			75.1454	98.8244		75.6876	96.5901
			75.2285	98.824		75.7735	96.5852
			75.3131	98.8238		75.8576	96.5803
			75.3965	98.823		75.9404	96.5764
			75.4784	98.8224		76.0237	96.5719
			75.5632	98.8208		76.1066	96.5676
			75.645	98.8201		76.1899	96.5642
			75.7295	98.8188		76.2742	96.5602
			75.8098	98.8178		76.3558	96.5566
			75.8972	98.8171		76.4411	96.5524
			75.9788	98.8157		76.5246	96.5462
			76.0635	98.8145		76.6057	96.5425
			76.1474	98.814		76.6904	96.5393
			76.2297	98.8131		76.7755	96.5349
			76.315	98.8125		76.8573	96.5311
			76.3935	98.8118		76.9403	96.5275
			76.4799	98.8103		77.0244	96.5219
			76.5607	98.8096		77.1098	96.5174
			76.6464	98.8089		77.1915	96.5136
			76.7291	98.8076		77.2739	96.5101
			76.8156	98.8068		77.3564	96.5054
			76.8967	98.806		77.4393	96.5008
			76.9807	98.8049		77.5239	96.4968
			77.0625	98.8039		77.6073	96.4935
			77.1481	98.8031		77.6891	96.4888
			77.2301	98.8024		77.7721	96.4846
			77.3126	98.8012		77.8571	96.4792
			77.3979	98.8008		77.9399	96.4757
			77.479	98.8		78.0232	96.471
			77.5632	98.7994		78.1084	96.4669
			77.6471	98.7983		78.1906	96.4622
			77.7301	98.7973		78.2752	96.4583
			77.815	98.797		78.3596	96.4542
			77.899	98.7957		78.4415	96.4506
			77.9812	98.7949		78.5268	96.4458
			78.0652	98.7938		78.608	96.4425
			78.1459	98.7933		78.6934	96.4374
			78.2321	98.7919		78.7759	96.4337
			78.3162	98.7914		78.8604	96.4298
			78.3976	98.7899		78.942	96.4257
			78.4809	98.7882		79.0273	96.4212
			78.5643	98.7871		79.1106	96.4176
			78.6473	98.7866		79.1921	96.4129
			78.7337	98.7862		79.2768	96.4086
			78.8172	98.7855		79.3582	96.404
			78.9009	98.7852		79.4418	96.3986
			78.9824	98.7845		79.5237	96.3949
			79.0673	98.7839		79.609	96.3909
			79.1525	98.7827		79.6909	96.3874
			79.2349	98.781		79.7757	96.3836
			79.316	98.7793		79.8581	96.3809
			79.4001	98.7785		79.9399	96.3762
			79.4833	98.7776		80.0259	96.3727
			79.5667	98.7777		80.1094	96.3688
			79.6496	98.7768		80.1932	96.3654
			79.7323	98.776		80.2742	96.3609
			79.8137	98.7748		80.3569	96.3566
			79.8994	98.7735		80.4408	96.3534
			79.9828	98.773		80.5235	96.3488
			80.0683	98.7721		80.6077	96.344
			80.1507	98.7725		80.6891	96.3401
			80.2337	98.7714		80.775	96.3364
			80.3178	98.7707		80.8584	96.3322
			80.401	98.7703		80.9421	96.329
			80.4854	98.7694		81.023	96.3261
			80.5668	98.7682		81.1077	96.322
			80.6508	98.7672		81.1897	96.3188
			80.7338	98.766		81.2746	96.3144
			80.8191	98.7656		81.3592	96.3101
			80.9006	98.7645		81.4418	96.3058
			80.9852	98.7636		81.5252	96.3013
			81.0681	98.7627		81.6085	96.2986
			81.1529	98.7615		81.6926	96.2935
			81.2348	98.7605		81.7774	96.288
			81.3201	98.7599		81.8571	96.2846
			81.4006	98.7584		81.9406	96.2809
			81.4844	98.7579		82.0285	96.2767
			81.5691	98.7577		82.1107	96.2736
			81.6526	98.7573		82.1912	96.2701
			81.7345	98.7559		82.2763	96.2663
			81.8196	98.7553		82.3606	96.262
			81.9034	98.7544		82.4446	96.2584
			81.987	98.7538		82.5269	96.2537
			82.0695	98.7536		82.6111	96.2504
			82.1533	98.7525		82.6934	96.246
			82.2378	98.7516		82.7796	96.2417
			82.3194	98.7508		82.8606	96.2369
			82.4043	98.75		82.9444	96.2338
			82.4865	98.7494		83.0278	96.2308
			82.5684	98.7489		83.1122	96.2275
			82.6537	98.7476		83.1943	96.2243
			82.7349	98.747		83.2789	96.2204
			82.8216	98.7466		83.3592	96.2173
			82.9053	98.7458		83.4434	96.2125
			82.9879	98.7447		83.5263	96.2083
			83.0712	98.7441		83.6107	96.2049
			83.1513	98.7435		83.6934	96.2013
			83.2379	98.7426		83.7777	96.1973
			83.3204	98.7415		83.859	96.1931
			83.4028	98.7403		83.9442	96.1894
			83.4873	98.7393		84.0276	96.1849
			83.5733	98.7388		84.1107	96.1811
			83.6559	98.7378		84.1952	96.1781
			83.7377	98.7369		84.2787	96.1738
			83.8223	98.7348		84.3609	96.1709
			83.9056	98.735		84.4423	96.1663
			83.9881	98.7344		84.5294	96.1616
			84.0735	98.7343		84.6109	96.1585
			84.1549	98.7341		84.6944	96.1541
			84.2386	98.7339		84.7782	96.1512
			84.3227	98.7329		84.8611	96.1468
			84.4064	98.7314		84.9437	96.1434
			84.492	98.7309		85.029	96.1393
			84.574	98.7302		85.1113	96.1357
			84.6576	98.729		85.1948	96.1316
			84.7412	98.728		85.2761	96.1284
			84.824	98.7272		85.3604	96.1249
			84.9072	98.7267		85.4428	96.1224
			84.991	98.726		85.5288	96.118
			85.0743	98.7249		85.6109	96.1144
			85.1563	98.7238		85.6957	96.1116
			85.2414	98.7232		85.7766	96.1086
			85.3214	98.7228		85.8595	96.1047
			85.4084	98.7223		85.9426	96.1018
			85.4901	98.7207		86.0267	96.0979
			85.5726	98.7202		86.111	96.0943
			85.6592	98.7198		86.1942	96.0899
			85.7424	98.7185		86.2773	96.0857
			85.8251	98.7181		86.3603	96.0815
			85.9077	98.7172		86.4447	96.077
			85.9919	98.7162		86.5288	96.0731
			86.0758	98.7146		86.6123	96.0695
			86.1567	98.7143		86.6965	96.0668
			86.2404	98.7136		86.7798	96.0639
			86.3264	98.7126		86.8623	96.0606
			86.4086	98.7126		86.9475	96.0566
			86.4917	98.7113		87.0308	96.0526
			86.576	98.7105		87.1158	96.0488
			86.6603	98.7092		87.1986	96.0452
			86.743	98.7086		87.2804	96.0416
			86.8274	98.7083		87.3651	96.0378
			86.9091	98.7079		87.448	96.0342
			86.9947	98.7077		87.5325	96.0311
			87.078	98.7078		87.6167	96.0285
			87.1595	98.7074		87.699	96.0247
			87.2434	98.7066		87.7826	96.0212
			87.3271	98.7065		87.8653	96.018
			87.4108	98.7069		87.9494	96.0144
			87.4942	98.7066		88.0304	96.0098
			87.5785	98.7061		88.1147	96.0056
			87.6616	98.705		88.198	96.0023
			87.744	98.7045		88.28	95.9982
			87.8277	98.7042		88.3659	95.9945
			87.9098	98.7034		88.4479	95.9902
			87.9947	98.7016		88.5338	95.9865
			88.0771	98.7009		88.614	95.984
			88.1604	98.6995		88.7011	95.9812
			88.2447	98.698		88.7847	95.9775
			88.3264	98.697		88.8644	95.974
			88.4109	98.6957		88.9487	95.9705
			88.4941	98.6954		89.0325	95.9674
			88.5761	98.6942		89.1173	95.9635
			88.6615	98.6937		89.1997	95.9603
			88.7429	98.6923		89.2842	95.9566
			88.8272	98.6919		89.368	95.9536
			88.9091	98.6917		89.45	95.9498
			88.9942	98.6905		89.5324	95.9467
			89.0762	98.6903		89.6157	95.9425
			89.1596	98.6892		89.6992	95.9394
			89.2435	98.6879		89.7818	95.9357
			89.3266	98.687		89.8687	95.9322
			89.4098	98.6863		89.9513	95.9283
			89.4897	98.6858		90.0341	95.9245
			89.5751	98.6846		90.1182	95.921
			89.6586	98.6837		90.2028	95.9177
			89.7422	98.6828		90.2842	95.9149
			89.8264	98.6815		90.3684	95.9113
			89.9104	98.681		90.4523	95.9075
			89.993	98.6802		90.5355	95.9039
			90.0735	98.6797		90.6193	95.9012
			90.1588	98.6789		90.7024	95.898
			90.2459	98.6785		90.787	95.895
			90.3274	98.6773		90.8707	95.8908
			90.4087	98.677		90.9532	95.8887
			90.4928	98.6761		91.0353	95.8855
			90.5752	98.6753		91.1189	95.8822
			90.661	98.6747		91.2037	95.8787
			90.7444	98.6738		91.2857	95.8751
			90.8252	98.673		91.3699	95.8723
			90.9107	98.6723		91.4533	95.8684
			90.9939	98.6716		91.5359	95.8653
			91.0782	98.6703		91.6213	95.8619
			91.1621	98.6694		91.7053	95.8585
			91.2474	98.6678		91.7867	95.8548
			91.3287	98.6666		91.8703	95.8513
			91.4111	98.6658		91.9555	95.8479
			91.4948	98.6639		92.0375	95.8439
			91.5771	98.6635		92.1217	95.8411
			91.6616	98.6632		92.2056	95.8376
			91.7452	98.6623		92.2876	95.8334
			91.8256	98.6611		92.3721	95.8306
			91.9106	98.6606		92.4562	95.8284
			91.9949	98.6604		92.5382	95.8246
			92.075	98.6598		92.6204	95.8207
			92.1591	98.6584		92.7049	95.8175
			92.2434	98.6579		92.7871	95.8148
			92.3275	98.6572		92.8712	95.8111
			92.4102	98.6564		92.9558	95.8082
			92.4917	98.6549		93.0389	95.8035
			92.5752	98.6543		93.1223	95.8
			92.6583	98.6539		93.2035	95.7957
			92.7431	98.6532		93.2886	95.7934
			92.8272	98.6526		93.3722	95.7894
			92.91	98.6512		93.4539	95.7869
			92.9934	98.6502		93.5368	95.7841
			93.0751	98.6501		93.6202	95.7803
			93.1592	98.6489		93.7033	95.7773
			93.2451	98.6484		93.7874	95.7748
			93.3277	98.6479		93.8687	95.7716
			93.41	98.6469		93.9517	95.7676
			93.4964	98.6471		94.0372	95.7647
			93.578	98.646		94.1208	95.7615
			93.6619	98.6451		94.2021	95.7576
			93.7456	98.6448		94.2872	95.7537
			93.8301	98.6445		94.3699	95.7506
			93.9149	98.6442		94.4543	95.7469
			93.9964	98.6425		94.5365	95.7453
			94.0804	98.6418		94.6192	95.7431
			94.164	98.6414		94.7043	95.7395
			94.2478	98.6404		94.7875	95.7367
			94.3317	98.6395		94.8704	95.7327
			94.4147	98.6387		94.954	95.7294
			94.4968	98.6379		95.0375	95.725
			94.5794	98.638		95.1206	95.7218
			94.6646	98.6375		95.2046	95.7191
			94.7476	98.637		95.2895	95.7155
			94.8304	98.6354		95.3691	95.7121
			94.9123	98.6348		95.4542	95.7097
			94.9968	98.6338		95.538	95.7057
			95.0799	98.6324		95.6227	95.7029
			95.1625	98.6319		95.7043	95.6996
			95.2438	98.6314		95.7866	95.696
			95.3283	98.6316		95.8691	95.693
			95.4127	98.6313		95.9526	95.6898
			95.4966	98.6305		96.0376	95.6865
			95.5792	98.6286		96.1179	95.684
			95.6616	98.6201		96.2035	95.6814
			95.7469	98.6176		96.2874	95.6791
			95.8312	98.6207		96.3712	95.6767
			95.9111	98.6232		96.4563	95.673
			95.9957	98.6237		96.5393	95.6696
			96.0794	98.6256		96.6227	95.6656
			96.1617	98.6269		96.7042	95.662
			96.2457	98.6283		96.789	95.659
			96.3296	98.6299		96.8703	95.6558
			96.4151	98.6303		96.9532	95.6532
			96.4982	98.6281		97.0379	95.6503
			96.5783	98.6218		97.1225	95.6461
			96.6638	98.6196		97.2033	95.6428
			96.747	98.6193		97.2874	95.639
			96.8315	98.6191		97.3727	95.6354
			96.9138	98.6181		97.4544	95.6321
			96.9974	98.6168		97.5386	95.6285
			97.0825	98.6158		97.6217	95.6255
			97.1624	98.6154		97.7057	95.6218
			97.2467	98.6153		97.7888	95.6189
			97.33	98.6149		97.8727	95.6155
			97.4145	98.6135		97.9557	95.6139
			97.4963	98.6123		98.0403	95.6124
			97.5792	98.611		98.123	95.6089
			97.662	98.61		98.2052	95.6054
			97.7453	98.6098		98.2883	95.603
			97.8273	98.6083		98.3713	95.598
			97.9092	98.6084		98.4543	95.5953
			97.9946	98.6084		98.5398	95.5911
			98.0784	98.6073		98.624	95.5883
			98.1621	98.606		98.7074	95.5855
			98.2477	98.6051		98.7892	95.5827
			98.3313	98.6048		98.8723	95.5791
			98.4142	98.6044		98.9566	95.5768
			98.498	98.604		99.0392	95.5734
			98.5818	98.6032		99.1235	95.5711
			98.6655	98.6033		99.206	95.5671
			98.7474	98.602		99.2922	95.5629
			98.8302	98.6008		99.3754	95.5597
			98.9155	98.6002		99.4586	95.5581
			98.9997	98.5998		99.5402	95.5551
			99.0803	98.5992		99.6235	95.5521
			99.1658	98.5985		99.7053	95.5495
			99.248	98.5976		99.7906	95.5467
			99.3325	98.5965		99.8751	95.5446
			99.4146	98.5956		99.9584	95.5413
			99.4967	98.5949		100.041	95.5377
			99.5811	98.5945		100.125	95.5347
			99.6662	98.5942		100.207	95.532
			99.7491	98.5934		100.29	95.5298
			99.8309	98.5924		100.374	95.5258
			99.9144	98.5913		100.457	95.522
			99.998	98.5907		100.54	95.5182
			100.081	98.59		100.624	95.515
			100.165	98.5893		100.705	95.5115
			100.248	98.5881		100.789	95.5087
			100.332	98.5875		100.876	95.5059
			100.413	98.5867		100.958	95.5027
			100.497	98.5856		101.043	95.4999
			100.581	98.5844		101.126	95.4959
			100.663	98.5839		101.208	95.4927
			100.748	98.5836		101.291	95.4914
			100.83	98.5834		101.375	95.4878
			100.915	98.5822		101.457	95.4849
			100.996	98.5811		101.541	95.483
			101.08	98.581		101.621	95.4799
			101.162	98.5799		101.706	95.4764
			101.247	98.5789		101.789	95.4732
			101.33	98.5782		101.872	95.4693
			101.416	98.5772		101.955	95.4665
			101.495	98.577		102.039	95.4636
			101.58	98.5761		102.123	95.4607
			101.665	98.5753		102.205	95.4587
			101.749	98.5751		102.289	95.4557
			101.831	98.5739		102.371	95.4524
			101.916	98.573		102.456	95.45
			101.998	98.5718		102.538	95.447
			102.08	98.571		102.622	95.4444
			102.165	98.5704		102.704	95.4405
			102.247	98.57		102.787	95.4385
			102.332	98.5691		102.872	95.4361
			102.412	98.5691		102.955	95.4328
			102.497	98.5686		103.04	95.4291
			102.581	98.5677		103.124	95.4262
			102.662	98.5667		103.205	95.4227
			102.744	98.5661		103.289	95.4198
			102.829	98.565		103.373	95.4163
			102.913	98.5648		103.457	95.4132
			102.996	98.5642		103.538	95.4101
			103.078	98.5632		103.621	95.406
			103.162	98.5627		103.708	95.4036
			103.245	98.5624		103.79	95.4007
			103.327	98.561		103.874	95.3979
			103.41	98.5603		103.955	95.3944
			103.493	98.5602		104.04	95.391
			103.578	98.5587		104.123	95.3878
			103.66	98.5576		104.207	95.3841
			103.746	98.5575		104.289	95.3817
			103.829	98.5566		104.371	95.3796
			103.913	98.5558		104.458	95.377
			103.994	98.555		104.54	95.3747
			104.079	98.5534		104.626	95.3714
			104.164	98.5531		104.708	95.3684
			104.248	98.5523		104.792	95.3654
			104.33	98.5516		104.876	95.3632
			104.415	98.5509		104.959	95.3611
			104.498	98.5505		105.042	95.3575
			104.579	98.5496		105.123	95.3545
			104.663	98.5492		105.205	95.3504
			104.747	98.5486		105.287	95.348
			104.829	98.5485		105.373	95.3456
			104.913	98.548		105.457	95.3429
			104.996	98.547		105.54	95.3397
			105.079	98.5464		105.626	95.3373
			105.162	98.5452		105.707	95.335
			105.246	98.5446		105.792	95.3317
			105.327	98.5432		105.874	95.3281
			105.412	98.5428		105.955	95.3243
			105.495	98.5425		106.04	95.3214
			105.577	98.5421		106.121	95.3189
			105.661	98.5417		106.206	95.3162
			105.744	98.5409		106.289	95.3135
			105.828	98.5397		106.374	95.3101
			105.911	98.5387		106.457	95.3066
			105.994	98.5381		106.541	95.3047
			106.077	98.5376		106.625	95.3012
			106.161	98.537		106.707	95.2982
			106.243	98.5365		106.791	95.2954
			106.329	98.5358		106.875	95.293
			106.411	98.5356		106.956	95.2899
			106.495	98.5358		107.04	95.2868
			106.576	98.5348		107.125	95.2841
			106.662	98.5335		107.207	95.2825
			106.742	98.5335		107.289	95.2793
			106.827	98.5328		107.375	95.2773
			106.91	98.532		107.457	95.2745
			106.994	98.5312		107.541	95.2714
			107.077	98.5306		107.627	95.269
			107.159	98.5301		107.708	95.2665
			107.243	98.5291		107.792	95.2634
			107.328	98.529		107.875	95.2597
			107.412	98.5286		107.959	95.2575
			107.495	98.5279		108.042	95.2542
			107.578	98.5276		108.124	95.2517
			107.663	98.5268		108.209	95.2497
			107.745	98.5257		108.292	95.2466
			107.828	98.525		108.375	95.2441
			107.913	98.5242		108.457	95.2414
			107.994	98.5238		108.542	95.2388
			108.08	98.5229		108.626	95.2359
			108.161	98.5221		108.709	95.2322
			108.246	98.5214		108.793	95.23
			108.329	98.5206		108.874	95.2261
			108.413	98.5198		108.958	95.2222
			108.495	98.5194		109.041	95.2195
			108.58	98.5187		109.123	95.216
			108.662	98.5185		109.206	95.2141
			108.748	98.5178		109.292	95.2113
			108.829	98.5169		109.375	95.2085
			108.912	98.5164		109.458	95.2061
			108.997	98.5156		109.539	95.2029
			109.081	98.5147		109.624	95.1998
			109.165	98.5146		109.709	95.1974
			109.248	98.5145		109.79	95.1945
			109.331	98.5137		109.874	95.1915
			109.416	98.5127		109.958	95.1889
			109.496	98.5125		110.04	95.1859
			109.581	98.5112		110.125	95.1837
			109.666	98.5114		110.207	95.1809
			109.747	98.5108		110.289	95.1783
			109.83	98.5097		110.373	95.175
			109.912	98.5091		110.458	95.1713
			109.998	98.5082		110.541	95.168
			110.08	98.5077		110.624	95.1656
			110.162	98.5066		110.706	95.163
			110.245	98.5054		110.791	95.1607
			110.328	98.505		110.872	95.1576
			110.411	98.5052		110.958	95.1555
			110.494	98.5043		111.042	95.152
			110.578	98.5031		111.123	95.15
			110.661	98.5031		111.206	95.1474
			110.745	98.502		111.29	95.1443
			110.829	98.502		111.37	95.1412
			110.913	98.5015		111.456	95.1388
			110.995	98.5002		111.539	95.1359
			111.079	98.4999		111.622	95.1329
			111.16	98.4987		111.707	95.1298
			111.244	98.4982		111.79	95.1273
			111.327	98.4972		111.872	95.1245
			111.41	98.4966		111.957	95.1217
			111.496	98.4958		112.04	95.1198
			111.577	98.4955		112.123	95.1167
			111.661	98.4948		112.206	95.1135
			111.745	98.494		112.289	95.1105
			111.828	98.4939		112.372	95.108
			111.913	98.4934		112.458	95.106
			111.998	98.4929		112.538	95.1034
			112.079	98.4919		112.621	95.1007
			112.165	98.4917		112.705	95.0973
			112.247	98.4909		112.789	95.0954
			112.33	98.4901		112.872	95.0929
			112.414	98.49		112.956	95.0908
			112.497	98.4893		113.04	95.0875
			112.581	98.4878		113.124	95.0844
			112.666	98.4873		113.207	95.0818
			112.745	98.4871		113.289	95.079
			112.83	98.4863		113.372	95.0763
			112.912	98.486		113.457	95.0736
			112.999	98.4847		113.539	95.0715
			113.08	98.4829		113.622	95.0687
			113.166	98.4822		113.705	95.0653
			113.247	98.4819		113.788	95.062
			113.329	98.4807		113.871	95.0595
			113.414	98.4805		113.956	95.0567
			113.498	98.4809		114.038	95.0543
			113.581	98.4801		114.122	95.0518
			113.665	98.4796		114.206	95.049
			113.748	98.4789		114.29	95.0476
			113.83	98.478		114.373	95.0451
			113.914	98.4778		114.453	95.0423
			113.996	98.4767		114.539	95.0392
			114.081	98.476		114.622	95.0349
			114.165	98.4755		114.705	95.0333
			114.246	98.4752		114.788	95.0308
			114.332	98.4745		114.871	95.0277
			114.412	98.4741		114.955	95.0245
			114.496	98.474		115.036	95.0215
			114.581	98.4727		115.121	95.0186
			114.663	98.4723		115.204	95.0161
			114.746	98.4723		115.286	95.0128
			114.828	98.4708		115.371	95.0097
			114.912	98.47		115.454	95.0074
			114.997	98.4697		115.538	95.0041
			115.079	98.4691		115.621	95.0014
			115.163	98.4684		115.705	94.9987
			115.245	98.4677		115.787	94.9962
			115.329	98.4671		115.871	94.9944
			115.413	98.4662		115.956	94.9915
			115.496	98.4649		116.039	94.9889
			115.582	98.4647		116.123	94.9855
			115.664	98.4643		116.207	94.9827
			115.749	98.4636		116.288	94.9796
			115.83	98.4632		116.37	94.9768
			115.912	98.4633		116.456	94.9745
			115.998	98.4625		116.537	94.972
			116.082	98.4606		116.621	94.9696
			116.166	98.4606		116.703	94.9672
			116.248	98.46		116.788	94.9643
			116.332	98.4601		116.874	94.9613
			116.413	98.4601		116.956	94.9589
			116.498	98.4591		117.037	94.9559
			116.58	98.4582		117.122	94.954
			116.665	98.4578		117.204	94.9513
			116.747	98.4569		117.288	94.949
			116.828	98.4559		117.371	94.9453
			116.912	98.4558		117.454	94.943
			116.998	98.4552		117.538	94.9404
			117.082	98.455		117.619	94.9386
			117.164	98.4549		117.705	94.9361
			117.249	98.4541		117.788	94.9338
			117.332	98.4528		117.871	94.9312
			117.416	98.4517		117.954	94.9275
			117.497	98.4514		118.035	94.9237
			117.584	98.4504		118.12	94.9209
			117.666	98.45		118.203	94.919
			117.75	98.4485		118.287	94.9166
			117.833	98.4478		118.368	94.9137
			117.918	98.4467		118.451	94.9109
			118	98.4463		118.536	94.9087
			118.083	98.4455		118.62	94.9065
			118.168	98.4452		118.703	94.9035
			118.25	98.4447		118.787	94.9009
			118.332	98.444		118.871	94.8979
			118.416	98.4439		118.954	94.8957
			118.5	98.4434		119.037	94.893
			118.583	98.4427		119.121	94.8906
			118.666	98.443		119.204	94.888
			118.75	98.4426		119.285	94.8851
			118.832	98.4424		119.371	94.8816
			118.915	98.4411		119.452	94.8787
			118.998	98.4402		119.536	94.8766
			119.082	98.4392		119.621	94.8745
			119.166	98.4386		119.705	94.8732
			119.247	98.4385		119.788	94.8706
			119.331	98.4379		119.87	94.8672
			119.414	98.4377		119.955	94.8638
			119.499	98.4376		120.037	94.8619
			119.582	98.4372		120.118	94.859
			119.666	98.4366		120.205	94.8559
			119.748	98.4356		120.287	94.8535
			119.833	98.4348		120.371	94.8512
			119.914	98.4351		120.454	94.8485
			119.998	98.4347		120.537	94.8458
			120.082	98.4345		120.617	94.8421
			120.166	98.4336		120.702	94.8397
			120.251	98.4331		120.784	94.838
			120.332	98.4326		120.868	94.8355
			120.417	98.4322		120.953	94.8327
			120.499	98.4311		121.035	94.8303
			120.582	98.4305		121.116	94.8273
			120.666	98.4301		121.202	94.8237
			120.749	98.4296		121.286	94.8215
			120.832	98.4293		121.369	94.8191
			120.916	98.4289		121.453	94.8168
			120.997	98.4278		121.536	94.8141
			121.081	98.4268		121.62	94.8111
			121.165	98.4255		121.703	94.8085
			121.248	98.4255		121.785	94.8058
			121.329	98.4255		121.87	94.8029
			121.413	98.4251		121.952	94.8002
			121.496	98.424		122.033	94.7979
			121.581	98.4235		122.117	94.7955
			121.664	98.4228		122.201	94.7926
			121.749	98.4221		122.284	94.79
			121.832	98.4215		122.367	94.7875
			121.914	98.421		122.451	94.7855
			121.999	98.4207		122.535	94.7835
			122.08	98.4202		122.619	94.7811
			122.164	98.4201		122.7	94.7783
			122.248	98.4197		122.783	94.7758
			122.333	98.419		122.867	94.7729
			122.414	98.4179		122.95	94.7705
			122.5	98.4161		123.036	94.7682
			122.582	98.4156		123.119	94.7649
			122.663	98.415		123.203	94.7622
			122.748	98.4147		123.286	94.7595
			122.83	98.4141		123.371	94.7566
			122.914	98.4131		123.454	94.7542
			122.997	98.4133		123.537	94.7518
			123.081	98.4119		123.62	94.7484
			123.163	98.412		123.702	94.7461
			123.246	98.4113		123.786	94.7438
			123.327	98.4106		123.871	94.7418
			123.41	98.4098		123.956	94.7394
			123.496	98.4087		124.038	94.7363
			123.579	98.4086		124.121	94.7341
			123.662	98.4083		124.205	94.7304
			123.745	98.4072		124.286	94.7281
			123.827	98.4069		124.371	94.7258
			123.908	98.4067		124.453	94.7236
			123.994	98.4056		124.537	94.7206
			124.076	98.405		124.619	94.718
			124.161	98.4044		124.702	94.7152
			124.245	98.4035		124.789	94.7121
			124.327	98.403		124.869	94.7105
			124.411	98.4027		124.954	94.7087
			124.493	98.4018		125.036	94.7052
			124.576	98.4011		125.119	94.702
			124.659	98.4009		125.203	94.6993
			124.741	98.4001		125.286	94.6973
			124.823	98.4004		125.37	94.6945
			124.907	98.4002		125.451	94.6915
			124.989	98.3998		125.536	94.6896
			125.074	98.3989		125.62	94.6872
			125.155	98.3983		125.704	94.6855
			125.239	98.3979		125.786	94.6826
			125.321	98.3976		125.869	94.6803
			125.406	98.3968		125.954	94.6771
			125.489	98.3973		126.038	94.675
			125.572	98.3969		126.119	94.6722
			125.657	98.3964		126.204	94.6702
			125.737	98.3958		126.288	94.6674
			125.823	98.396		126.37	94.6649
			125.906	98.3954		126.453	94.6619
			125.987	98.3957		126.536	94.6588
			126.071	98.395		126.621	94.6568
			126.155	98.3945		126.705	94.6551
			126.236	98.394		126.786	94.6519
			126.32	98.3928		126.869	94.6488
			126.404	98.3932		126.954	94.6464
			126.487	98.3932		127.035	94.6433
			126.571	98.3924		127.118	94.6408
			126.655	98.3922		127.204	94.6381
			126.739	98.3909		127.287	94.636
			126.822	98.3893		127.37	94.6325
			126.904	98.3886		127.453	94.6306
			126.988	98.3889		127.535	94.6286
			127.071	98.3875		127.62	94.6252
			127.156	98.3869		127.702	94.6224
			127.24	98.387		127.787	94.6196
			127.323	98.3869		127.87	94.6171
			127.406	98.3868		127.952	94.6145
			127.489	98.3862		128.036	94.6125
			127.572	98.3854		128.118	94.6102
			127.653	98.385		128.201	94.6075
			127.738	98.3845		128.285	94.6052
			127.819	98.3837		128.368	94.6027
			127.906	98.3833		128.452	94.5993
			127.988	98.3824		128.537	94.5969
			128.071	98.3818		128.617	94.5946
			128.153	98.3812		128.704	94.5913
			128.237	98.3806		128.789	94.5884
			128.321	98.3805		128.871	94.5862
			128.406	98.3801		128.954	94.5838
			128.488	98.3793		129.036	94.5823
			128.569	98.379		129.123	94.5798
			128.654	98.3786		129.204	94.5772
			128.738	98.3775		129.287	94.575
			128.82	98.3769		129.371	94.5718
			128.905	98.3768		129.457	94.5696
			128.988	98.3762		129.538	94.5674
			129.071	98.3758		129.618	94.5652
			129.156	98.3756		129.701	94.5624
			129.238	98.3749		129.787	94.5602
			129.321	98.3744		129.867	94.5573
			129.404	98.3741		129.953	94.555
			129.489	98.3738		130.036	94.5534
			129.572	98.373		130.119	94.5507
			129.655	98.3714		130.203	94.5477
			129.737	98.3697		130.286	94.5444
			129.823	98.3693		130.369	94.5412
			129.905	98.3686		130.452	94.5398
			129.988	98.3687		130.538	94.5369
			130.069	98.368		130.62	94.5345
			130.156	98.3681		130.703	94.5314
			130.239	98.3681		130.785	94.5283
			130.321	98.3674		130.869	94.5261
			130.405	98.3664		130.953	94.524
			130.49	98.3658		131.036	94.5215
			130.571	98.3658		131.119	94.5189
			130.656	98.3652		131.202	94.5155
			130.739	98.3658		131.285	94.5134
			130.823	98.3654		131.369	94.5106
			130.905	98.3651		131.452	94.5083
			130.989	98.3651		131.536	94.5064
			131.07	98.3645		131.618	94.5036
			131.155	98.3632		131.7	94.5008
			131.238	98.3627		131.786	94.4985
			131.322	98.362		131.868	94.496
			131.406	98.3617		131.952	94.494
			131.487	98.3606		132.033	94.4918
			131.571	98.3609		132.119	94.4901
			131.656	98.3608		132.202	94.4877
			131.738	98.3604		132.287	94.4856
			131.823	98.3607		132.37	94.483
			131.91	98.3598		132.453	94.481
			131.991	98.3591		132.536	94.4795
			132.073	98.3589		132.619	94.4774
			132.156	98.3584		132.701	94.4739
			132.24	98.3583		132.783	94.472
			132.324	98.3577		132.867	94.4686
			132.409	98.357		132.952	94.4659
			132.49	98.3565		133.035	94.463
			132.573	98.3558		133.119	94.4605
			132.657	98.3558		133.201	94.4572
			132.742	98.3549		133.283	94.4553
			132.824	98.3544		133.366	94.4538
			132.907	98.3538		133.451	94.4503
			132.991	98.3533		133.533	94.4474
			133.076	98.3531		133.615	94.4455
			133.157	98.3529		133.698	94.4433
			133.241	98.3513		133.783	94.4412
			133.327	98.3513		133.865	94.4379
			133.41	98.3509		133.949	94.4354
			133.495	98.3504		134.034	94.4316
			133.577	98.3504		134.114	94.43
			133.658	98.3501		134.198	94.4282
			133.742	98.3493		134.282	94.4273
			133.825	98.3479		134.363	94.4245
			133.908	98.3477		134.45	94.422
			133.993	98.3471		134.533	94.419
			134.075	98.3459		134.616	94.4161
			134.159	98.3454		134.698	94.4135
			134.242	98.3452		134.783	94.4099
			134.328	98.3448		134.869	94.4068
			134.411	98.3442		134.95	94.4044
			134.494	98.3434		135.033	94.4028
			134.579	98.3429		135.116	94.4002
			134.66	98.3422		135.202	94.398
			134.745	98.3418		135.284	94.3952
			134.826	98.3414		135.367	94.3926
			134.912	98.3404		135.447	94.3894
			134.995	98.3396		135.536	94.3877
			135.08	98.3388		135.619	94.3856
			135.163	98.3389		135.7	94.383
			135.245	98.3383		135.785	94.3806
			135.328	98.3387		135.867	94.3779
			135.412	98.3376		135.952	94.3748
			135.496	98.3368		136.033	94.3727
			135.578	98.3358		136.117	94.3695
			135.661	98.3353		136.201	94.3675
			135.746	98.3352		136.283	94.3643
			135.831	98.3347		136.367	94.3617
			135.914	98.3347		136.451	94.359
			135.997	98.3346		136.535	94.3568
			136.081	98.3341		136.619	94.3552
			136.165	98.3335		136.701	94.3521
			136.248	98.333		136.785	94.3486
			136.332	98.3332		136.87	94.3465
			136.413	98.3329		136.951	94.3451
			136.496	98.333		137.035	94.3417
			136.58	98.3332		137.119	94.3394
			136.663	98.3325		137.204	94.3374
			136.746	98.3325		137.284	94.3348
			136.831	98.3324		137.369	94.3327
			136.914	98.3317		137.451	94.3309
			136.997	98.3324		137.535	94.3286
			137.079	98.3328		137.618	94.3259
			137.163	98.3326		137.701	94.3233
			137.246	98.3328		137.785	94.3209
			137.331	98.3334		137.869	94.32
			137.414	98.3337		137.951	94.3175
			137.498	98.3334		138.033	94.3155
			137.581	98.333		138.117	94.3123
			137.664	98.3333		138.2	94.3101
			137.746	98.3324		138.284	94.3074
			137.831	98.3308		138.369	94.3043
			137.913	98.331		138.45	94.3003
			137.995	98.331		138.536	94.2985
			138.079	98.3305		138.618	94.296
			138.162	98.3301		138.7	94.2929
			138.246	98.3298		138.783	94.2909
			138.328	98.3296		138.868	94.2876
			138.412	98.3298		138.947	94.2847
			138.495	98.3301		139.033	94.2821
			138.578	98.3299		139.116	94.2803
			138.662	98.3292		139.199	94.2777
			138.745	98.3286		139.284	94.2751
			138.829	98.3275		139.364	94.2728
			138.912	98.327		139.448	94.2705
			138.997	98.3272		139.532	94.269
			139.08	98.3278		139.616	94.2652
			139.162	98.3269		139.7	94.262
			139.246	98.3273		139.783	94.2601
			139.33	98.3277		139.866	94.2569
			139.412	98.3273		139.949	94.2554
			139.496	98.3263		140.034	94.2535
			139.58	98.3259		140.118	94.2517
			139.661	98.3259		140.2	94.2486
			139.746	98.3262		140.284	94.2469
			139.829	98.3257		140.365	94.244
			139.914	98.3245		140.45	94.2415
			139.996	98.3245		140.535	94.2391
			140.079	98.3241		140.616	94.2367
			140.163	98.3237		140.7	94.2339
			140.246	98.324		140.784	94.2308
			140.329	98.324		140.866	94.2283
			140.41	98.3237		140.951	94.2255
			140.495	98.3231		141.035	94.2234
			140.579	98.3231		141.117	94.2204
			140.664	98.3223		141.2	94.2181
			140.746	98.3218		141.284	94.2158
			140.831	98.3206		141.366	94.2135
			140.911	98.3205		141.45	94.2107
			140.998	98.3195		141.533	94.2078
			141.08	98.3191		141.617	94.2059
			141.161	98.3188		141.699	94.202
			141.248	98.3174		141.781	94.1996
			141.329	98.3156		141.866	94.1969
			141.412	98.315		141.949	94.1938
			141.498	98.3148		142.031	94.1915
			141.582	98.3142		142.116	94.1891
			141.663	98.3133		142.2	94.1871
			141.746	98.3132		142.285	94.1844
			141.832	98.313		142.367	94.1817
			141.916	98.3129		142.45	94.1794
			141.996	98.3129		142.531	94.1759
			142.08	98.3125		142.616	94.1743
			142.163	98.3115		142.699	94.1706
			142.248	98.3109		142.781	94.1672
			142.329	98.3104		142.865	94.1661
			142.412	98.31		142.952	94.1641
			142.495	98.3099		143.034	94.1606
			142.578	98.309		143.114	94.1581
			142.662	98.3088		143.197	94.1558
			142.745	98.3089		143.283	94.1543
			142.828	98.3092		143.365	94.1516
			142.914	98.308		143.45	94.1484
			142.996	98.3071		143.533	94.1464
			143.079	98.3054		143.615	94.1438
			143.162	98.3052		143.698	94.141
			143.243	98.3038		143.782	94.1379
			143.327	98.304		143.864	94.1353
			143.408	98.3034		143.947	94.1332
			143.493	98.3028		144.03	94.1308
			143.576	98.302		144.114	94.1289
			143.659	98.3008		144.198	94.1265
			143.743	98.3013		144.281	94.1235
			143.825	98.3012		144.367	94.1205
			143.908	98.3005		144.448	94.1174
			143.991	98.3011		144.532	94.1147
			144.075	98.3007		144.615	94.1114
			144.16	98.2999		144.696	94.1089
			144.243	98.2999		144.783	94.1061
			144.326	98.2984		144.865	94.1024
			144.409	98.2977		144.947	94.0994
			144.493	98.2976		145.03	94.0978
			144.576	98.2978		145.115	94.0954
			144.658	98.2968		145.198	94.0936
			144.743	98.2968		145.281	94.0913
			144.825	98.2958		145.364	94.0901
			144.909	98.2948		145.449	94.0876
			144.993	98.295		145.532	94.0846
			145.077	98.2946		145.616	94.0819
			145.158	98.2951		145.701	94.0799
			145.242	98.2947		145.784	94.0779
			145.327	98.2944		145.866	94.0746
			145.41	98.2937		145.95	94.0716
			145.493	98.2932		146.031	94.0692
			145.576	98.2928		146.115	94.0653
			145.659	98.292		146.199	94.0633
			145.742	98.2911		146.282	94.0604
			145.825	98.2906		146.365	94.0585
			145.909	98.29		146.449	94.0552
			145.992	98.2892		146.532	94.0525
			146.074	98.289		146.615	94.0496
			146.159	98.2892		146.7	94.0474
			146.243	98.2887		146.781	94.045
			146.325	98.2883		146.865	94.0429
			146.41	98.2875		146.948	94.0413
			146.491	98.2866		147.03	94.0384
			146.575	98.286		147.114	94.0356
			146.659	98.2851		147.197	94.0332
			146.742	98.2837		147.281	94.0315
			146.825	98.2839		147.364	94.0298
			146.906	98.2832		147.449	94.0268
			146.992	98.2816		147.531	94.024
			147.073	98.2811		147.614	94.0204
			147.158	98.2806		147.698	94.0175
			147.24	98.2802		147.781	94.0141
			147.325	98.2798		147.862	94.0113
			147.409	98.2787		147.947	94.0076
			147.492	98.2786		148.031	94.0053
			147.576	98.2779		148.115	94.0024
			147.659	98.2776		148.196	94.0002
			147.743	98.2783		148.28	93.9977
			147.827	98.2778		148.363	93.9942
			147.909	98.2768		148.446	93.9919
			147.992	98.2758		148.53	93.9897
			148.076	98.2753		148.612	93.9869
			148.158	98.2754		148.696	93.9855
			148.239	98.275		148.781	93.9823
			148.322	98.2746		148.863	93.9797
			148.409	98.2727		148.945	93.9756
			148.489	98.2721		149.029	93.9721
			148.574	98.272		149.113	93.9702
			148.658	98.2724		149.195	93.9672
			148.739	98.2723		149.28	93.9639
			148.822	98.2712		149.363	93.9619
			148.906	98.2711		149.445	93.9584
			148.989	98.2704		149.529	93.9568
			149.074	98.2692		149.612	93.9552
			149.156	98.2696		149.697	93.9532
			149.24	98.2688		149.778	93.9507
			149.323	98.2674		149.861	93.9477
			149.406	98.2665		149.944	93.9451
			149.491	98.2661		150.029	93.9424
			149.575	98.265		150.114	93.9418
			149.658	98.2642		150.195	93.9384
			149.743	98.2641		150.278	93.9352
			149.825	98.2636		150.363	93.932
			149.908	98.2626		150.446	93.929
			149.993	98.2622		150.528	93.9267
			150.074	98.2619		150.611	93.9243
			150.157	98.2619		150.695	93.9213
			150.24	98.2619		150.778	93.9182
			150.324	98.2609		150.861	93.9154
			150.406	98.2615		150.946	93.912
			150.489	98.2619		151.026	93.9088
			150.573	98.2622		151.11	93.9066
			150.657	98.2612		151.193	93.9045
			150.74	98.2606		151.278	93.9019
			150.821	98.2596		151.358	93.8986
			150.905	98.2591		151.444	93.8957
			150.989	98.2583		151.527	93.8926
			151.073	98.2581		151.61	93.8897
			151.155	98.2576		151.694	93.8871
			151.238	98.2572		151.777	93.8837
			151.322	98.258		151.859	93.8797
			151.406	98.2572		151.944	93.8774
			151.487	98.2574		152.027	93.8751
			151.571	98.2567		152.109	93.8728
			151.657	98.2559		152.194	93.8701
			151.739	98.2551		152.277	93.8672
			151.822	98.2541		152.358	93.8652
			151.904	98.2529		152.444	93.8629
			151.989	98.2519		152.526	93.8604
			152.071	98.2508		152.609	93.8585
			152.154	98.2502		152.691	93.8555
			152.24	98.2493		152.776	93.8537
			152.32	98.2499		152.858	93.8492
			152.405	98.2494		152.941	93.8458
			152.489	98.249		153.025	93.8429
			152.569	98.2486		153.109	93.8407
			152.655	98.2485		153.19	93.838
			152.736	98.2482		153.274	93.835
			152.819	98.2478		153.36	93.8321
			152.903	98.2481		153.444	93.8287
			152.985	98.247		153.526	93.8261
			153.07	98.247		153.608	93.8238
			153.154	98.2459		153.694	93.8204
			153.237	98.2451		153.775	93.8184
			153.32	98.2437		153.859	93.8158
			153.402	98.243		153.943	93.8131
			153.486	98.2428		154.025	93.8106
			153.568	98.2427		154.108	93.8082
			153.654	98.2421		154.19	93.8047
			153.735	98.2416		154.274	93.8025
			153.818	98.2417		154.359	93.7995
			153.903	98.242		154.442	93.7966
			153.985	98.2416		154.525	93.7931
			154.069	98.2404		154.608	93.7893
			154.15	98.2404		154.694	93.7865
			154.236	98.2399		154.777	93.7854
			154.319	98.2395		154.86	93.7824
			154.402	98.239		154.943	93.78
			154.485	98.2386		155.027	93.7775
			154.566	98.2387		155.108	93.7738
			154.652	98.2387		155.193	93.7714
			154.735	98.2378		155.275	93.7681
			154.82	98.2376		155.359	93.766
			154.902	98.2375		155.443	93.7621
			154.984	98.2373		155.526	93.759
			155.067	98.2368		155.607	93.7573
			155.152	98.2363		155.691	93.7542
			155.234	98.2364		155.774	93.7513
			155.32	98.2356		155.858	93.7473
			155.401	98.2349		155.942	93.7447
			155.483	98.2333		156.024	93.7418
			155.567	98.2327		156.108	93.7397
			155.65	98.2317		156.191	93.7367
			155.734	98.2304		156.274	93.7348
			155.815	98.2301		156.359	93.7308
			155.899	98.2296		156.441	93.7285
			155.981	98.2298		156.524	93.7253
			156.066	98.2302		156.608	93.7218
			156.151	98.229		156.692	93.7188
			156.234	98.2279		156.775	93.7165
			156.317	98.2272		156.856	93.7131
			156.401	98.2266		156.939	93.7105
			156.482	98.2264		157.024	93.7087
			156.566	98.2253		157.107	93.7056
			156.651	98.2251		157.191	93.703
			156.732	98.2251		157.275	93.6998
			156.818	98.2247		157.358	93.698
			156.902	98.2249		157.441	93.6944
			156.982	98.2251		157.526	93.6916
			157.067	98.2243		157.608	93.6892
			157.149	98.2235		157.691	93.6853
			157.232	98.2232		157.775	93.6835
			157.318	98.2235		157.858	93.6815
			157.403	98.2229		157.941	93.6786
			157.485	98.2224		158.025	93.6748
			157.568	98.222		158.108	93.6705
			157.65	98.2216		158.19	93.6678
			157.732	98.2205		158.274	93.6655
			157.816	98.2204		158.357	93.6622
			157.899	98.2198		158.442	93.6592
			157.984	98.2188		158.523	93.6564
			158.064	98.2185		158.607	93.6523
			158.151	98.218		158.69	93.6493
			158.234	98.2178		158.774	93.6466
			158.317	98.2175		158.858	93.6436
			158.4	98.2184		158.94	93.6407
			158.483	98.2185		159.024	93.6379
			158.567	98.2182		159.108	93.6345
			158.651	98.2175		159.192	93.6313
			158.737	98.2176		159.274	93.6291
			158.818	98.2169		159.356	93.6265
			158.901	98.217		159.44	93.6233
			158.981	98.2156		159.524	93.6205
			159.065	98.2156		159.608	93.6174
			159.149	98.2157		159.691	93.6145
			159.232	98.2155		159.773	93.6117
			159.317	98.2149		159.857	93.6091
			159.4	98.2135		159.94	93.6061
			159.484	98.2131		160.024	93.6029
			159.566	98.2128		160.106	93.6002
			159.648	98.2124		160.19	93.5969
			159.732	98.2127		160.274	93.5939
			159.814	98.2125		160.357	93.5913
			159.898	98.2124		160.439	93.5879
			159.982	98.2124		160.524	93.585
			160.064	98.2124		160.605	93.5829
			160.149	98.2125		160.69	93.5793
			160.233	98.2127		160.773	93.5755
			160.314	98.2119		160.856	93.5731
			160.399	98.2112		160.94	93.57
			160.48	98.2108		161.023	93.5668
			160.565	98.2098		161.106	93.5646
			160.647	98.2092		161.186	93.5612
			160.731	98.2086		161.27	93.5584
			160.815	98.2087		161.355	93.5559
			160.898	98.2082		161.439	93.553
			160.981	98.2071		161.522	93.55
			161.064	98.2069		161.603	93.547
			161.147	98.207		161.687	93.5431
			161.231	98.206		161.77	93.5397
			161.313	98.2058		161.854	93.5359
			161.398	98.2048		161.937	93.5328
			161.481	98.2047		162.019	93.5299
			161.564	98.2042		162.104	93.5268
			161.644	98.2035		162.187	93.5239
			161.731	98.2025		162.269	93.5218
			161.813	98.202		162.353	93.5185
			161.896	98.2009		162.435	93.5155
			161.979	98.2005		162.518	93.5122
			162.062	98.2		162.601	93.5096
			162.146	98.1993		162.685	93.5061
			162.228	98.1989		162.77	93.5029
			162.313	98.1984		162.853	93.5003
			162.395	98.1974		162.937	93.4969
			162.479	98.1966		163.02	93.4944
			162.564	98.1958		163.103	93.4921
			162.647	98.1942		163.186	93.488
			162.73	98.1945		163.27	93.4853
			162.814	98.1942		163.351	93.4823
			162.897	98.1929		163.437	93.4792
			162.981	98.1927		163.517	93.4749
			163.064	98.193		163.602	93.4718
			163.147	98.1923		163.684	93.4689
			163.231	98.1916		163.77	93.4661
			163.313	98.1912		163.852	93.4634
			163.396	98.1906		163.937	93.46
			163.481	98.1894		164.021	93.4585
			163.562	98.1885		164.104	93.4556
			163.645	98.1885		164.187	93.4528
			163.731	98.1881		164.269	93.4496
			163.813	98.1886		164.352	93.4465
			163.898	98.1872		164.438	93.4431
			163.982	98.186		164.52	93.4405
			164.064	98.1846		164.6	93.4384
			164.147	98.1849		164.687	93.4346
			164.231	98.1834		164.77	93.4304
			164.316	98.183		164.854	93.4283
			164.399	98.1827		164.938	93.4245
			164.482	98.1827		165.02	93.4214
			164.565	98.1831		165.104	93.4183
			164.647	98.1831		165.188	93.4149
			164.731	98.1823		165.27	93.4119
			164.815	98.1817		165.354	93.4086
			164.897	98.1815		165.436	93.406
			164.98	98.1814		165.518	93.4033
			165.064	98.1812		165.602	93.4012
			165.148	98.1809		165.687	93.3981
			165.23	98.1817		165.77	93.395
			165.313	98.1809		165.853	93.3911
			165.397	98.1799		165.936	93.3882
			165.48	98.1793		166.019	93.3845
			165.562	98.1791		166.101	93.381
			165.648	98.1789		166.185	93.3784
			165.73	98.1788		166.269	93.3748
			165.812	98.1791		166.352	93.3713
			165.897	98.1777		166.435	93.3683
			165.979	98.1768		166.52	93.3654
			166.063	98.1764		166.604	93.3623
			166.145	98.1756		166.687	93.3595
			166.23	98.1748		166.769	93.3557
			166.315	98.1743		166.852	93.352
			166.398	98.1744		166.937	93.3498
			166.483	98.1744		167.018	93.3461
			166.565	98.174		167.102	93.3433
			166.646	98.1732		167.185	93.3399
			166.73	98.1732		167.269	93.3368
			166.814	98.1736		167.352	93.3333
			166.895	98.1723		167.437	93.3299
			166.98	98.1725		167.52	93.3276
			167.061	98.1719		167.603	93.3242
			167.146	98.1708		167.686	93.3207
			167.227	98.17		167.768	93.3174
			167.311	98.1698		167.851	93.3134
			167.393	98.1689		167.935	93.3105
			167.478	98.1673		168.019	93.3073
			167.56	98.1664		168.104	93.3037
			167.645	98.1666		168.185	93.3012
			167.726	98.1662		168.268	93.2978
			167.811	98.1663		168.351	93.295
			167.894	98.1655		168.435	93.292
			167.978	98.1646		168.519	93.2891
			168.06	98.1639		168.602	93.2859
			168.144	98.1634		168.686	93.2835
			168.227	98.1643		168.77	93.2808
			168.31	98.1646		168.853	93.2772
			168.393	98.165		168.935	93.2742
			168.476	98.1643		169.017	93.2708
			168.558	98.164		169.102	93.2678
			168.64	98.1632		169.185	93.2646
			168.724	98.1625		169.269	93.2611
			168.808	98.1624		169.352	93.2572
			168.891	98.1627		169.435	93.2547
			168.972	98.1626		169.518	93.2508
			169.06	98.1621		169.601	93.2484
			169.142	98.1614		169.685	93.2455
			169.226	98.1614		169.77	93.2424
			169.306	98.1604		169.85	93.2394
			169.391	98.1591		169.933	93.2358
			169.472	98.158		170.018	93.2323
			169.556	98.1566		170.1	93.229
			169.64	98.1553		170.184	93.2256
			169.723	98.1542		170.266	93.222
			169.806	98.1543		170.349	93.2197
			169.889	98.1532		170.433	93.2165
			169.972	98.1539		170.515	93.2135
			170.057	98.1528		170.599	93.21
			170.14	98.153		170.682	93.2061
			170.221	98.1524		170.765	93.2037
			170.305	98.1524		170.847	93.1995
			170.389	98.1521		170.931	93.1957
			170.473	98.1517		171.015	93.1923
			170.555	98.1496		171.098	93.1897
			170.637	98.1508		171.181	93.1858
			170.721	98.1503		171.265	93.1827
			170.805	98.1503		171.349	93.1796
			170.889	98.1498		171.43	93.1778
			170.972	98.1492		171.515	93.1745
			171.055	98.1485		171.598	93.1706
			171.137	98.1475		171.682	93.1677
			171.221	98.1471		171.765	93.1631
			171.304	98.147		171.848	93.1607
			171.387	98.1474		171.931	93.1565
			171.47	98.147		172.015	93.1538
			171.552	98.1468		172.097	93.1502
			171.637	98.1456		172.181	93.1471
			171.719	98.1455		172.266	93.1437
			171.801	98.1451		172.349	93.1404
			171.884	98.1442		172.432	93.1374
			171.969	98.1439		172.514	93.1344
			172.05	98.1433		172.599	93.1301
			172.135	98.1444		172.681	93.128
			172.218	98.1439		172.766	93.1245
			172.301	98.1425		172.85	93.1212
			172.385	98.1425		172.932	93.1178
			172.47	98.1413		173.015	93.1138
			172.551	98.1391		173.096	93.1104
			172.635	98.1384		173.178	93.1071
			172.718	98.138		173.263	93.1036
			172.801	98.1381		173.346	93.1007
			172.883	98.138		173.432	93.098
			172.967	98.1374		173.514	93.0952
			173.052	98.1371		173.597	93.0912
			173.133	98.1368		173.68	93.0873
			173.217	98.1363		173.765	93.0842
			173.3	98.1361		173.848	93.0803
			173.383	98.135		173.931	93.0781
			173.466	98.1345		174.016	93.0751
			173.55	98.1336		174.099	93.0716
			173.633	98.1325		174.179	93.0685
			173.718	98.1326		174.264	93.0651
			173.799	98.1325		174.346	93.0619
			173.881	98.1321		174.431	93.0582
			173.967	98.132		174.513	93.0553
			174.05	98.1326		174.597	93.0516
			174.134	98.1321		174.68	93.0477
			174.215	98.1323		174.762	93.0443
			174.299	98.1323		174.845	93.0416
			174.381	98.1316		174.929	93.038
			174.466	98.1308		175.012	93.0339
			174.548	98.1302		175.096	93.0299
			174.632	98.1292		175.18	93.0267
			174.714	98.1286		175.263	93.0238
			174.798	98.1286		175.346	93.0199
			174.88	98.1285		175.43	93.0163
			174.963	98.1274		175.514	93.0128
			175.049	98.1267		175.596	93.0095
			175.13	98.1263		175.678	93.0049
			175.213	98.1256		175.761	93.0024
			175.299	98.1255		175.845	92.9992
			175.381	98.1251		175.929	92.9965
			175.464	98.1245		176.012	92.9932
			175.547	98.124		176.095	92.9901
			175.632	98.1232		176.176	92.9865
			175.714	98.123		176.26	92.9834
			175.798	98.1225		176.341	92.9795
			175.881	98.1217		176.429	92.9761
			175.965	98.1218		176.511	92.973
			176.049	98.121		176.593	92.9694
			176.132	98.1201		176.68	92.9657
			176.215	98.1194		176.762	92.9623
			176.299	98.119		176.845	92.9583
			176.382	98.1188		176.926	92.9554
			176.466	98.1187		177.01	92.952
			176.55	98.118		177.094	92.9478
			176.631	98.117		177.178	92.9444
			176.715	98.1164		177.262	92.9407
			176.799	98.1155		177.345	92.938
			176.881	98.1154		177.427	92.933
			176.966	98.1146		177.513	92.9301
			177.049	98.1139		177.594	92.9266
			177.133	98.1127		177.676	92.9241
			177.215	98.1118		177.762	92.9204
			177.298	98.1112		177.843	92.9174
			177.38	98.1107		177.926	92.9142
			177.463	98.1101		178.011	92.9105
			177.549	98.1096		178.096	92.9073
			177.633	98.109		178.178	92.9034
			177.714	98.1087		178.259	92.8998
			177.799	98.1085		178.344	92.896
			177.883	98.1083		178.429	92.8916
			177.966	98.1085		178.51	92.8891
			178.049	98.1074		178.595	92.8854
			178.13	98.1065		178.677	92.882
			178.215	98.1051		178.761	92.8786
			178.298	98.1042		178.843	92.8742
			178.382	98.1031		178.928	92.8705
			178.464	98.1022		179.011	92.8674
			178.549	98.1013		179.093	92.8641
			178.631	98.1005		179.179	92.8608
			178.713	98.1001		179.261	92.8571
			178.797	98.1		179.344	92.8541
			178.881	98.0998		179.427	92.8507
			178.964	98.0997		179.51	92.8474
			179.047	98.0991		179.597	92.8436
			179.13	98.0978		179.68	92.84
			179.214	98.098		179.761	92.8364
			179.297	98.0972		179.845	92.8332
			179.382	98.0958		179.926	92.8298
			179.464	98.0956		180.01	92.826
			179.549	98.0946		180.093	92.8221
			179.631	98.0935		180.175	92.8185
			179.714	98.0931		180.261	92.8149
			179.8	98.0924		180.342	92.8107
			179.884	98.092		180.426	92.8071
			179.965	98.0913		180.509	92.8043
			180.048	98.0899		180.592	92.802
			180.129	98.0888		180.677	92.7977
			180.213	98.0871		180.759	92.795
			180.298	98.0871		180.845	92.7911
			180.381	98.0865		180.927	92.7875
			180.464	98.0857		181.011	92.7842
			180.547	98.0859		181.093	92.7801
			180.631	98.0849		181.176	92.776
			180.714	98.0848		181.261	92.7726
			180.795	98.0851		181.344	92.7682
			180.88	98.0844		181.427	92.7648
			180.964	98.084		181.51	92.7616
			181.045	98.0837		181.593	92.7574
			181.129	98.0843		181.678	92.7542
			181.213	98.0832		181.76	92.7506
			181.298	98.0826		181.845	92.7464
			181.379	98.0822		181.928	92.7429
			181.464	98.0826		182.011	92.7392
			181.545	98.0823		182.094	92.7352
			181.63	98.0817		182.177	92.7318
			181.712	98.0803		182.26	92.7291
			181.794	98.0807		182.343	92.7247
			181.878	98.0802		182.427	92.7218
			181.963	98.0798		182.511	92.7178
			182.046	98.0792		182.595	92.7146
			182.129	98.0787		182.677	92.7105
			182.212	98.0774		182.759	92.7076
			182.296	98.0776		182.843	92.7031
			182.378	98.0772		182.927	92.6995
			182.461	98.0767		183.009	92.6959
			182.546	98.0764		183.09	92.6922
			182.628	98.0763		183.175	92.6886
			182.712	98.0757		183.26	92.6859
			182.795	98.0757		183.341	92.6822
			182.877	98.075		183.425	92.6785
			182.961	98.0742		183.509	92.6753
			183.044	98.0736		183.592	92.6715
			183.127	98.0733		183.674	92.6678
			183.209	98.0731		183.758	92.6644
			183.294	98.0726		183.841	92.6606
			183.377	98.0711		183.925	92.6575
			183.46	98.0704		184.009	92.6535
			183.544	98.0701		184.091	92.6479
			183.627	98.0692		184.174	92.6435
			183.711	98.0688		184.259	92.6397
			183.793	98.0675		184.34	92.6358
			183.879	98.0666		184.423	92.6321
			183.961	98.0666		184.507	92.629
			184.043	98.0653		184.59	92.6245
			184.127	98.0654		184.675	92.6205
			184.212	98.0651		184.758	92.6171
[truncated: 4,990 more rows]

## Sheet: Fig.2i
Fig.2i			XPS spectra of Fe 2p of Fe3O4 nanoparticles and MFMs
			Fe3O4																		MFNs
			Binding Energy (eV)	Intensity (a.u.)	Intensity (a.u.)	Binding Energy (eV)	Intensity (a.u.)	Binding Energy (eV)	Intensity (a.u.)	Binding Energy (eV)	Intensity (a.u.)	Binding Energy (eV)	Intensity (a.u.)	Binding Energy (eV)	Intensity (a.u.)	Binding Energy (eV)	Intensity (a.u.)	Binding Energy (eV)	Intensity (a.u.)		Binding Energy (eV)	Intensity (a.u.)	Intensity (a.u.)	Binding Energy (eV)	Intensity (a.u.)	Binding Energy (eV)	Intensity (a.u.)	Binding Energy (eV)	Intensity (a.u.)	Binding Energy (eV)	Intensity (a.u.)	Binding Energy (eV)	Intensity (a.u.)	Binding Energy (eV)	Intensity (a.u.)	Binding Energy (eV)	Intensity (a.u.)
			705	7660.51	7565.59	705	7565.59	705	7565.59	705	7583.79	705	7565.59	705	7565.59	705	7567.24	705	7585.44		705	6789.43	6688.83	705	6688.83	705	6691.81	705	6688.83	705	6690.28	705	6688.83	705	6688.83	705	6693.25
			705.05	7623.3	7565.91	709.091	8053.67	706.615	7584.94	705.401	7593.54	706.522	7584.17	707.738	7637.79	705.215	7569.95	705.097	7588.02		705.05	6837.66	6689.2	709.092	6947.13	705.407	6695.79	706.526	6701.34	705.221	6692.86	706.617	6701.25	707.737	6730.46	705.094	6694.62
			705.1	7666.56	7566.22	713.183	12174.6	708.231	7700.69	706.179	7622.53	706.638	7587.74	710.477	9704.43	705.631	7579.16	705.194	7590.89		705.1	6780.72	6689.57	713.185	9340.58	706.196	6706.26	706.646	6703.64	705.649	6699.5	708.234	6765.75	710.473	7851.2	705.187	6696.05
			705.15	7616.72	7566.55	717.274	13659.1	709.846	8881.26	706.925	7669.89	706.862	7598.02	713.215	12193.2	706.028	7596.46	705.291	7594.13		705.15	6837.31	6689.93	717.277	10256.1	706.952	6724.43	706.877	6710.8	706.057	6712.43	709.85	7389.81	713.21	9349.63	705.281	6697.51
			705.2	7522.57	7566.9	721.365	14996.9	711.461	10848.6	707.639	7753.05	707.075	7616.53	715.953	13262.3	706.406	7629.38	705.388	7597.73		705.2	6781.55	6690.24	721.37	11058.9	707.676	6760.72	707.098	6724.18	706.446	6736.11	711.467	8533.26	715.947	10014.7	705.374	6699.09
			705.25	7651.77	7567.3	721.689	15098.5	713.077	12112.7	708.322	7907.32	707.278	7651.22	718.692	14147.7	706.767	7689.71	705.485	7601.83		705.25	6794.37	6690.53	721.696	11120	708.368	6836.42	707.309	6749.07	706.817	6778.24	713.084	9304.21	718.684	10544.8	705.468	6700.88
			705.3	7691.47	7567.67	722.317	15343.6	714.692	12862.1	708.974	8246.96	707.471	7714.8	718.916	14228.2	707.11	7792.31	705.582	7606.51		705.3	6750.72	6690.79	722.328	11258.9	709.03	7015.07	707.509	6793.77	707.17	6848.54	714.701	9771.01	718.91	10593.3	705.561	6702.93
			705.35	7563.3	7568.07	722.917	15671.2	716.308	13366.5	709.597	8960.58	707.655	7824.53	719.348	14382.2	707.436	7955.96	705.679	7611.82		705.35	6746.74	6691.04	722.934	11443.2	709.661	7400.65	707.699	6868.93	707.505	6958.34	716.318	10080.2	719.348	10687.8	705.655	6705.29
			705.4	7769.99	7568.47	723.492	16051.9	717.923	13872.9	710.191	9860.23	707.829	8000.06	719.762	14528	707.745	8201.25	705.776	7617.75		705.4	6697.48	6691.3	723.513	11661.1	710.263	7899.86	707.879	6986.65	707.823	7119.47	717.935	10387	719.766	10779	705.749	6708.06
			705.45	7735.81	7568.91	724.041	16434.9	719.538	14439.8	710.757	10746.3	707.994	8261.46	720.156	14671.3	708.037	8542.41	705.873	7624.37		705.45	6710.01	6691.57	724.066	11886.7	710.837	8404.63	708.05	7157.58	708.124	7339.37	719.551	10724.7	720.165	10868.6	705.842	6711.34
			705.5	7914.01	7569.41	724.565	16789.9	719.681	14488.1	711.295	11547.2	708.15	8625.44	720.533	14816.9	708.314	8988.18	705.97	7631.95		705.5	6767.73	6691.83	724.594	12103	711.382	8868.82	708.212	7390.76	708.409	7622.71	719.697	10754.8	720.546	10960.4	705.936	6715.07
			705.55	7597.3	7569.92	725.064	17110.8	719.955	14582.2	711.806	12251.4	708.298	9102.92	720.891	14972.1	708.576	9547.87	706.067	7640.62		705.55	6695.78	6692.11	725.098	12302.1	711.901	9283.31	708.364	7690.77	708.678	7974.54	719.979	10813.8	720.909	11061	706.029	6719.36
			705.6	7682.84	7570.46	725.54	17396.3	720.217	14676.8	712.291	12867.7	708.437	9695.33	721.232	15147.7	708.822	10228.7	706.164	7650.7		705.6	6779.31	6692.4	725.577	12484.5	712.392	9654.73	708.508	8056.66	708.931	8397.65	720.246	10872.2	721.254	11176.2	706.123	6724.31
			705.65	7688.19	7571.03	725.993	17656.1	720.465	14777.8	712.75	13415.8	708.567	10393.8	721.556	15352	709.055	11024.3	706.261	7662.35		705.65	6838.06	6692.69	726.034	12652.4	712.858	9990.76	708.644	8481.93	709.17	8885.8	720.501	10934.6	721.581	11311.6	706.216	6730.06
			705.7	7734.68	7571.62	726.423	17897.6	720.7	14893.5	713.185	13906.2	708.69	11179.8	721.863	15593.6	709.273	11909.3	706.358	7675.83		705.7	6877.91	6693.01	726.467	12808.2	713.299	10298.9	708.771	8954.65	709.394	9421.44	720.742	11006.8	721.892	11470.7	706.31	6736.81
			705.75	7690.16	7572.19	726.831	18126.1	720.923	15034.7	713.595	14346.6	708.806	12027.5	722.154	15880.9	709.477	12843.9	706.455	7691.56		705.75	6741.31	6693.35	726.878	12955.5	713.715	10582	708.89	9458.79	709.605	9981.16	720.97	11094.3	722.187	11657.7	706.404	6744.61
			705.8	7712.51	7572.7	727.218	18344.3	721.134	15211.7	713.982	14740.8	708.913	12907.1	722.43	16215.1	709.668	13787.5	706.552	7709.98		705.8	6845.98	6693.73	727.268	13095.5	714.107	10842	709.002	9976.87	709.801	10541.4	721.187	11202.9	722.465	11874.9	706.497	6753.8
			705.85	7758.17	7573.23	727.583	18553.7	721.334	15432.8	714.346	15094.2	709.014	13787.7	722.69	16589.2	709.847	14705.9	706.648	7731.63		705.85	6780.1	6694.14	727.636	13229.3	714.477	11078.7	709.106	10491.7	709.985	11083.4	721.391	11336.8	722.728	12118	706.591	6764.57
			705.9	7684.55	7573.78	727.929	18754.4	721.522	15701.9	714.689	15410	709.108	14641.8	722.935	16992.5	710.013	15572.8	706.745	7756.94		705.9	6764.41	6694.54	727.984	13359.5	714.824	11293.2	709.203	10987.6	710.156	11593.7	721.583	11497.9	722.976	12379.6	706.684	6777.17
			705.95	7799.65	7574.35	728.254	18946	721.698	16018.9	715.009	15690.5	709.195	15446.6	723.166	17411.6	710.167	16371.1	706.842	7786.85		705.95	6796.72	6694.91	728.312	13483.8	715.149	11486.9	709.293	11452.5	710.315	12062.9	721.764	11685.3	723.21	12651.6	706.778	6792.04
			706	7714.09	7574.91	728.561	19128.4	721.865	16379.1	715.309	15940.3	709.275	16185.8	723.383	17833.1	710.31	17091.3	706.939	7822.22		706	6776.9	6695.3	728.621	13601	715.453	11661.6	709.376	11877.5	710.461	12485	721.935	11895.8	723.429	12926.3	706.871	6809.6
			706.05	7737.2	7575.5	728.849	19300	722.02	16773	715.59	16161.7	709.35	16848.4	723.586	18245.2	710.442	17728.6	707.036	7864.37		706.05	6909.12	6695.71	728.911	13710.7	715.737	11818.1	709.453	12257.4	710.597	12857.5	722.094	12123.7	723.635	13195.4	706.965	6830.49
			706.1	7642.14	7576.16	729.119	19459.5	722.166	17188.1	715.85	16357.2	709.418	17430.7	723.776	18638.4	710.564	18283.4	707.133	7914.84		706.1	6756.15	6696.11	729.183	13812.4	716.001	11957.4	709.524	12590.1	710.722	13181.1	722.243	12362.3	723.827	13452.4	707.058	6855.27
			706.15	7755.4	7576.83	729.371	19606.7	722.302	17609.9	716.093	16530.4	709.481	17932.3	723.954	19005.2	710.675	18759.1	707.23	7975.58		706.15	6762.05	6696.5	729.438	13906.3	716.247	12080.1	709.589	12876	710.836	13458.2	722.383	12603.7	724.007	13692.2	707.152	6884.74
			706.2	7771.34	7577.56	729.607	19740.6	722.429	18024.8	716.317	16682.5	709.538	18357	724.119	19341	710.777	19161.2	707.327	8049.17		706.2	6783.08	6696.93	729.676	13992.1	716.474	12188	709.648	13117.6	710.941	13692.3	722.513	12840.3	724.174	13912.2	707.246	6920.05
			706.25	7693.82	7578.28	729.826	19861.1	722.546	18420.9	716.524	16815.5	709.59	18710.9	724.273	19643.1	710.869	19496.9	707.424	8138.59		706.25	6895.79	6697.36	729.897	14069.1	716.684	12283.2	709.702	13318.9	711.036	13887.8	722.633	13065.3	724.329	14110.9	707.339	6962.51
			706.3	7785.46	7579.02	730.03	19968.3	722.655	18789.2	716.714	16931.5	709.637	19001.5	724.415	19911.5	710.952	19774.4	707.521	8247.78		706.3	6842.8	6697.87	730.102	14137	716.877	12366.3	709.751	13484.1	711.122	14049.3	722.745	13273.8	724.473	14287.4	707.433	7013.55
			706.35	7896.25	7579.81	730.219	20063.2	722.756	19123.3	716.889	17033.2	709.679	19236.9	724.546	20146.8	711.028	20001.2	707.618	8381.13		706.35	6809.82	6698.33	730.292	14196.9	717.054	12438.5	709.795	13617.9	711.199	14181.4	722.848	13462.5	724.606	14441.9	707.526	7075.02
			706.4	7841.7	7580.66	730.393	20145.7	722.848	19419.9	717.048	17121.9	709.717	19425.1	724.666	20350.2	711.095	20185.2	707.715	8543.91		706.4	6750.28	6698.81	730.468	14249	717.216	12500.7	709.834	13725	711.268	14288.3	722.942	13630.1	724.728	14575.3	707.62	7149.1
			706.45	7852.63	7581.54	730.553	20217.2	722.933	19678.2	717.193	17199	709.751	19573.8	724.777	20524.2	711.155	20332.9	707.812	8742.21		706.45	6869.29	6699.32	730.629	14294.4	717.363	12554.2	709.869	13809.6	711.33	14374.2	723.029	13775.8	724.84	14689.1	707.713	7238.32
			706.5	7751.99	7582.48	730.7	20278.3	723.01	19899.3	717.324	17265.6	709.781	19690.1	724.878	20671.7	711.208	20450.6	707.909	8983.05		706.5	6830.37	6699.88	730.777	14333.5	717.496	12600	709.9	13875.8	711.384	14442.6	723.108	13900.3	724.942	14785.3	707.807	7345.55
			706.55	7822.52	7583.49	730.834	20330.7	723.081	20085.6	717.442	17322.7	709.807	19779.9	724.97	20795.1	711.254	20543.6	708.006	9274.1		706.55	7007.92	6700.47	730.912	14366.9	717.616	12639.1	709.927	13927.1	711.432	14496.7	723.181	14005.4	725.035	14866.2	707.901	7473.76
			706.6	7858.45	7584.59	730.956	20375.6	723.144	20240.2	717.548	17371.6	709.83	19848.8	725.053	20897.7	711.294	20616.8	708.103	9623.42		706.6	6769.57	6701.05	731.035	14395.4	717.723	12672.3	709.95	13966.3	711.473	14539.4	723.246	14092.7	725.119	14933.5	707.994	7626.36
			706.65	7834.56	7585.73	731.066	20413.5	723.202	20366.8	717.642	17413.3	709.849	19900.8	725.128	20982.2	711.328	20673.8	708.2	10039.9		706.65	6840.63	6701.63	731.147	14419.6	717.818	12700.4	709.97	13996.2	711.508	14572.6	723.304	14164.6	725.195	14989	708.088	7807.01
			706.7	7854.59	7586.89	731.166	20445.6	723.253	20469.4	717.725	17448.7	709.865	19940	725.195	21051.8	711.357	20718.1	708.297	10531.8		706.7	6829.56	6702.29	731.247	14440	717.902	12724.2	709.987	14018.6	711.538	14598.4	723.357	14222.9	725.262	15034.4	708.181	8019.6
			706.75	7955.25	7588.07	731.254	20472.4	723.299	20551.7	717.797	17478.8	709.879	19969.1	725.254	21108.4	711.382	20752	708.394	11107.2		706.75	6962.67	6702.95	731.336	14456.9	717.976	12744.2	710.001	14035.3	711.563	14618.2	723.404	14269.7	725.323	15071.2	708.275	8267.98
			706.8	7917.92	7589.35	731.333	20494.9	723.339	20617.1	717.86	17504.1	709.89	19990.6	725.307	21154.2	711.401	20778	708.491	11772.6		706.8	6966.79	6703.67	731.416	14471.1	718.039	12760.8	710.013	14047.8	711.584	14633.3	723.445	14306.8	725.376	15101	708.368	8555.63
			706.85	8071.3	7590.72	731.403	20513.4	723.374	20668.4	717.914	17525.3	709.899	20006.2	725.353	21191	711.417	20797.3	708.588	12532.7		706.85	6849.46	6704.41	731.486	14482.8	718.094	12774.4	710.022	14056.8	711.6	14644.7	723.481	14336.1	725.422	15124.9	708.462	8885.96
			706.9	8022.15	7592.1	731.464	20528.8	723.405	20708.5	717.96	17542.8	709.906	20017.4	725.393	21220.4	711.43	20811.7	708.685	13389.2		706.9	6797.86	6705.22	731.548	14492.4	718.14	12785.6	710.03	14063.3	711.613	14653	723.512	14359.1	725.462	15144	708.556	9261.52
			706.95	7892.17	7593.59	731.517	20541.4	723.431	20739.5	717.998	17557	709.911	20025.3	725.427	21243.8	711.439	20822	708.782	14339.9		706.95	6993.76	6706.1	731.601	14500.3	718.179	12794.5	710.035	14067.9	711.622	14659	723.539	14377	725.497	15159.2	708.649	9684.21
			707	7930.18	7595.16	731.562	20551.8	723.453	20763.2	718.029	17568.6	709.915	20030.6	725.456	21262.4	711.446	20829.2	708.879	15378.5		707	6895.09	6707.03	731.647	14506.7	718.21	12801.7	710.039	14071	711.629	14663.2	723.562	14390.8	725.526	15171.1	708.743	10154.4
			707.05	8066.74	7596.82	731.601	20560.3	723.471	20781.3	718.054	17577.7	709.918	20034.1	725.48	21276.9	711.45	20833.9	708.976	16493.6		707.05	7017.88	6707.98	731.685	14511.9	718.236	12807.3	710.041	14073.1	711.634	14665.9	723.581	14401.3	725.551	15180.5	708.836	10670.8
			707.1	8078.77	7598.61	731.633	20567	723.487	20794.9	718.073	17584.6	709.919	20036.1	725.5	21288.2	711.453	20836.7	709.073	17668.9		707.1	7072.61	6708.95	731.718	14516.1	718.255	12811.6	710.043	14074.3	711.637	14667.5	723.596	14409.3	725.571	15187.7	708.93	11230.5
			707.15	7928.33	7600.46	731.659	20572.4	723.499	20805	718.088	17589.8	709.92	20037.1	725.515	21296.8	711.454	20838.1	709.17	18883.1		707.15	7010	6709.99	731.744	14519.4	718.27	12814.8	710.044	14074.9	711.638	14668.4	723.609	14415.2	725.587	15193.2	709.023	11828.7
			707.2	8151.44	7602.45	731.68	20576.5	723.508	20812.5	718.098	17593.5	709.92	20037.5	725.528	21303.2	711.455	20838.7	709.267	20111.1		707.2	7059.02	6711.13	731.765	14521.9	718.281	12817	710.044	14075.1	711.639	14668.7	723.618	14419.6	725.599	15197.4	709.117	12458.2
			707.25	8135.54	7604.62	731.696	20579.7	723.515	20817.8	718.105	17596	709.92	20037.6	725.537	21308	711.455	20838.7	709.364	21324.4		707.25	6988.39	6712.32	731.782	14523.9	718.288	12818.5	710.044	14075.1	711.639	14668.7	723.626	14422.8	725.608	15200.4	709.211	13110
			707.3	8224.65	7606.98	731.709	20582	723.52	20821.5	718.11	17597.5	709.92	20037.6	725.544	21311.3	711.455	20838.8	709.461	22493.4		707.3	7014.99	6713.65	731.794	14525.3	718.292	12819.4	710.044	14075.1	711.639	14668.7	723.631	14424.9	725.615	15202.4	709.304	13773.5
			707.35	8311.37	7609.48	731.717	20583.7	723.524	20823.9	718.112	17598.3	709.921	20038.1	725.548	21313.5	711.455	20839.3	709.558	23588.6		707.35	7052.6	6715.07	731.803	14526.4	718.294	12819.9	710.045	14075.4	711.639	14669	723.634	14426.4	725.62	15203.8	709.398	14436.7
			707.4	8271.8	7612.17	731.723	20584.8	723.526	20825.3	718.113	17598.5	709.922	20039.3	725.551	21314.8	711.457	20840.5	709.655	24582.3		707.4	7103.7	6716.59	731.809	14527	718.295	12820.1	710.046	14076.1	711.64	14669.8	723.636	14427.2	725.622	15204.6	709.491	15086.5
			707.45	8449.6	7615.15	731.727	20585.5	723.527	20826	718.113	17598.6	709.923	20041.7	725.552	21315.5	711.459	20843	709.752	25450.5		707.45	7079.1	6718.22	731.812	14527.5	718.295	12820.1	710.048	14077.5	711.643	14671.2	723.637	14427.6	725.624	15205.1	709.585	15709.2
			707.5	8423.32	7618.4	731.729	20585.8	723.527	20826.3	718.113	17598.6	709.927	20045.4	725.553	21315.7	711.463	20847	709.848	26174.8		707.5	7169.03	6719.97	731.814	14527.7	718.295	12820.1	710.051	14079.7	711.647	14673.5	723.638	14427.8	725.624	15205.2	709.678	16292
			707.55	8554.46	7621.95	731.729	20585.9	723.527	20826.3	718.114	17598.9	709.931	20050.7	725.553	21315.7	711.469	20852.8	709.945	26742.2		707.55	7347.83	6721.86	731.815	14527.7	718.296	12820.3	710.055	14082.8	711.653	14676.9	723.638	14427.8	725.624	15205.2	709.772	16823
			707.6	8487.87	7625.75	731.73	20585.9	723.527	20826.4	718.116	17599.8	709.938	20057.5	725.553	21315.8	711.478	20860.6	710.042	27147.2		707.6	7299	6723.92	731.815	14527.8	718.299	12820.7	710.062	14086.8	711.662	14681.5	723.638	14427.9	725.624	15205.3	709.865	17291.6
			707.65	8638.8	7629.82	731.73	20585.9	723.528	20826.6	718.121	17601.4	709.946	20065.4	725.553	21316	711.489	20870.6	710.139	27392		707.65	7401.11	6726.14	731.815	14527.8	718.303	12821.7	710.071	14091.5	711.673	14687.2	723.638	14428	725.625	15205.4	709.959	17689.7
			707.7	8866.44	7634.21	731.73	20586	723.529	20827.3	718.128	17604	709.957	20073.7	725.555	21316.6	711.503	20882.6	710.236	27484.7		707.7	7372.75	6728.55	731.815	14527.8	718.31	12823.2	710.082	14096.5	711.688	14694.2	723.639	14428.4	725.626	15205.8	710.053	18011.8
			707.75	8948.03	7638.88	731.731	20586.2	723.531	20828.7	718.14	17608	709.971	20081.2	725.557	21317.9	711.521	20896.2	710.333	27439.8		707.75	7439.28	6731.15	731.816	14527.9	718.321	12825.4	710.096	14101.2	711.706	14702.2	723.642	14429.2	725.629	15206.6	710.146	18255
			707.8	9063.96	7643.84	731.733	20586.5	723.534	20830.9	718.155	17613.4	709.988	20085.9	725.561	21319.9	711.543	20910.9	710.43	27276		707.8	7459.15	6733.99	731.818	14528.1	718.336	12828.5	710.113	14104.5	711.729	14710.7	723.645	14430.5	725.633	15207.8	710.24	18419.3
			707.85	8999.94	7649.08	731.736	20587.1	723.539	20834.1	718.176	17620.6	710.008	20085.1	725.568	21322.8	711.569	20925.6	710.527	27015.4		707.85	7535.32	6736.98	731.821	14528.4	718.357	12832.5	710.134	14105	711.756	14719.4	723.65	14432.4	725.639	15209.7	710.333	18507.1
			707.9	9133.58	7654.7	731.74	20587.9	723.546	20838.4	718.203	17629.7	710.031	20075.4	725.577	21326.8	711.6	20939.1	710.624	26681.7		707.9	7574.17	6740.09	731.826	14528.9	718.382	12837.5	710.158	14100.8	711.788	14727.3	723.657	14435	725.648	15212.2	710.427	18523.6
			707.95	9257.17	7660.66	731.746	20589	723.556	20843.7	718.237	17640.8	710.059	20052.1	725.588	21332	711.637	20949.1	710.721	26298.1		707.95	7719.59	6743.36	731.832	14529.6	718.415	12843.7	710.186	14089.3	711.825	14733.5	723.667	14438.2	725.66	15215.4	710.52	18476.2
			708	9354.17	7666.91	731.755	20590.5	723.568	20849.9	718.278	17654.2	710.091	20009.5	725.603	21338.4	711.678	20953.7	710.818	25886.5		708	7710.42	6746.83	731.84	14530.5	718.454	12851	710.219	14067.3	711.868	14736.5	723.679	14441.9	725.675	15219.3	710.614	18373.8
			708.05	9296.73	7673.46	731.765	20592.4	723.583	20856.7	718.328	17669.8	710.128	19940.6	725.622	21345.8	711.726	20949.7	710.915	25466.4		708.05	7896.82	6750.46	731.85	14531.7	718.502	12859.3	710.256	14031.1	711.917	14734.6	723.694	14446.1	725.694	15223.9	710.708	18226.4
			708.1	9448.15	7680.33	731.779	20594.8	723.601	20863.6	718.386	17687.4	710.169	19837.2	725.645	21354.2	711.78	20933.3	711.012	25053.9		708.1	7868.03	6754.27	731.863	14533.1	718.558	12868.8	710.299	13976.1	711.972	14725.7	723.713	14450.4	725.718	15229.1	710.801	18044.6
			708.15	9658.66	7687.67	731.795	20597.6	723.623	20869.8	718.454	17707.1	710.216	19690.4	725.673	21363.3	711.841	20900	711.109	24661		708.15	7703.98	6758.33	731.879	14534.8	718.623	12878.9	710.346	13897.2	712.034	14707.1	723.735	14454.5	725.745	15234.7	710.895	17838.6
			708.2	9683.53	7695.53	731.815	20600.8	723.649	20874.3	718.532	17728.6	710.268	19490.5	725.706	21372.6	711.909	20844.9	711.206	24295.4		708.2	7897.16	6762.65	731.899	14536.8	718.699	12889.7	710.399	13789.1	712.104	14676.1	723.762	14457.8	725.778	15240.3	710.988	17618.3
			708.25	9785.16	7703.92	731.838	20604.5	723.679	20875.6	718.622	17751.5	710.325	19227.7	725.744	21381.6	711.984	20762.2	711.303	23961.3		708.25	8050.97	6767.26	731.921	14539.1	718.785	12901	710.458	13646.1	712.182	14629.3	723.792	14459.4	725.816	15245.8	711.082	17392.3
			708.3	9910.23	7712.87	731.865	20608.6	723.714	20872	718.724	17775.1	710.389	18893	725.788	21389.3	712.068	20645.9	711.4	23659.3		708.3	7949.09	6772.15	731.948	14541.6	718.883	12912.4	710.524	13462.8	712.267	14563.3	723.828	14458.4	725.861	15250.4	711.175	17167.8
			708.35	10070.4	7722.59	731.896	20613.2	723.754	20861.2	718.838	17798.7	710.459	18479.4	725.838	21394.9	712.16	20489.8	711.497	23387.5		708.35	8078.59	6777.34	731.978	14544.5	718.992	12923.1	710.596	13235	712.361	14474.2	723.869	14453.6	725.911	15253.5	711.269	16950.5
			708.4	10468.1	7733.19	731.931	20618.1	723.799	20840.6	718.966	17821.4	710.536	17983.6	725.895	21397.1	712.26	20287.5	711.594	23141.3		708.4	8313.39	6782.96	732.013	14547.5	719.115	12932.5	710.674	12960.1	712.465	14358.1	723.915	14443.6	725.968	15254.3	711.363	16744.4
			708.45	10723.5	7744.72	731.971	20623.4	723.85	20807	719.107	17842.1	710.62	17406.9	725.959	21394.4	712.37	20033.4	711.691	22915.5		708.45	8436.57	6789.07	732.053	14550.7	719.252	12940.1	710.76	12637.8	712.577	14211.7	723.966	14426.6	726.033	15251.4	711.456	16552.2
			708.5	10894	7757.4	732.016	20628.9	723.907	20757.1	719.264	17859.3	710.711	16757.3	726.031	21384.9	712.489	19723.1	711.788	22704.6		708.5	8645.31	6795.71	732.097	14554.1	719.402	12944.3	710.853	12271.7	712.699	14032.2	724.024	14400.9	726.105	15243.8	711.55	16375
			708.55	11132.9	7771.43	732.067	20634.4	723.97	20687.2	719.437	17871.5	710.81	16049.9	726.11	21366.6	712.618	19353.5	711.885	22502		708.55	8633.55	6802.96	732.147	14557.5	719.568	12944.5	710.954	11869.2	712.832	13817.8	724.088	14364.4	726.184	15230.2	711.643	16212.4
			708.6	11627.7	7786.99	732.123	20640	724.04	20593.9	719.625	17877.1	710.917	15308.5	726.198	21337.3	712.758	18924.9	711.982	22302.4		708.6	8890.97	6811	732.202	14560.9	719.75	12939.7	711.063	11442.3	712.975	13568.2	724.16	14315.3	726.273	15209.2	711.737	16063.2
			708.65	12150.8	7804.23	732.185	20645.2	724.117	20473.6	719.831	17874.7	711.032	14563.8	726.295	21294.5	712.908	18440.4	712.079	22101.2		708.65	9224.86	6819.89	732.263	14564	719.948	12928.4	711.181	11007.1	713.129	13284.9	724.238	14251.5	726.37	15178.9	711.83	15925.8
			708.7	12558.8	7823.33	732.253	20649.9	724.201	20323.7	720.055	17862.6	711.155	13851.1	726.401	21236.1	713.069	17907.1	712.176	21894.7		708.7	9290.07	6829.65	732.33	14566.7	720.163	12909	711.307	10582.8	713.294	12971.7	724.323	14171.8	726.476	15137.7	711.924	15797.9
			708.75	13164.4	7844.42	732.328	20653.8	724.293	20143	720.298	17838.8	711.287	13205.3	726.516	21159.7	713.242	17336.9	712.273	21679.8		708.75	9604.47	6840.41	732.404	14569	720.396	12880.5	711.442	10189.7	713.471	12634.3	724.417	14075	726.592	15084.3	712.018	15676.8
			708.8	13913.4	7867.77	732.409	20656.6	724.393	19931.8	720.56	17801.5	711.429	12658.3	726.641	21063.4	713.427	16745.1	712.37	21455.2		708.8	10015.5	6852.29	732.484	14570.4	720.648	12842.9	711.587	9847.29	713.661	12281.8	724.518	13961.1	726.718	15017.4	712.111	15560.1
			708.85	14599.3	7893.46	732.498	20657.9	724.501	19692.6	720.842	17750.1	711.579	12231.6	726.777	20945.5	713.624	16151.1	712.467	21220		708.85	10450.2	6865.31	732.571	14570.9	720.919	12795.8	711.741	9569.71	713.863	11924.9	724.628	13831.3	726.855	14935.7	712.205	15445.3
			708.9	15199.7	7921.62	732.594	20657.2	724.618	19430.6	721.145	17686.3	711.74	11933.6	726.924	20805.5	713.834	15575.8	712.564	20974.2		708.9	10790.9	6879.53	732.665	14570.3	721.211	12740.1	711.905	9365.51	714.078	11576	724.747	13688	727.002	14838.6	712.298	15330.5
			708.95	16126.5	7952.34	732.698	20654	724.743	19153.3	721.47	17613.1	711.91	11759.7	727.082	20643.6	714.056	15041	712.661	20718.9		708.95	11116.9	6895.06	732.767	14568.1	721.523	12677.5	712.079	9235.22	714.307	11247.7	724.874	13534.9	727.161	14726	712.392	15213.7
			709	16825.2	7985.69	732.809	20648.2	724.878	18871.8	721.817	17537.1	712.091	11693.5	727.252	20461.1	714.293	14567.4	712.758	20455.9		709	11633.4	6912.03	732.877	14564.2	721.856	12611.1	712.264	9172.18	714.549	10951.9	725.012	13378.5	727.332	14598.9	712.485	15093.5
			709.05	17815.2	8021.7	732.929	20639.2	725.023	18597.6	722.187	17475.8	712.282	11711.4	727.434	20261.8	714.543	14169.9	712.855	20186.9		709.05	12193.7	6930.39	732.995	14558.4	722.212	12548.9	712.46	9163.85	714.806	10698.7	725.159	13225.6	727.515	14459.4	712.579	14969.2
			709.1	18273	8060.37	733.057	20626.5	725.177	18344.3	722.581	17448.7	712.485	11787.9	727.629	20049.8	714.808	13857	712.952	19914		709.1	12322.3	6950.13	733.121	14550.2	722.591	12503.9	712.667	9195.19	715.077	10495	725.316	13083	727.71	14311.4	712.673	14840.2
			709.15	19202.5	8101.64	733.195	20609.3	725.342	18124.6	722.999	17466.8	712.698	11899.3	727.836	19831.7	715.087	13631.5	713.048	19640		709.15	12741.3	6971.23	733.256	14539	722.993	12483.3	712.885	9252.63	715.363	10344	725.484	12957.9	727.918	14158.8	712.766	14706.6
			709.2	20040.6	8145.5	733.341	20587.2	725.518	17947.8	723.443	17528.3	712.924	12028.7	728.057	19614.6	715.381	13489.4	713.145	19367.3		709.2	13410	6993.75	733.4	14524.7	723.42	12490.2	713.116	9324.69	715.665	10244.3	725.662	12856.1	728.14	14006.6	712.86	14568.8
			709.25	20621	8191.8	733.497	20559.6	725.704	17820.8	723.913	17619.6	713.161	12164.7	728.292	19407.1	715.691	13419.8	713.242	19098.2		709.25	13904.5	7017.68	733.554	14506.4	723.872	12521.3	713.358	9403.6	715.983	10191	725.852	12782.1	728.376	13859.3	712.953	14427.1
			709.3	21359.3	8240.38	733.662	20526.2	725.902	17744.6	724.41	17724.2	713.41	12301	728.54	19217.6	716.017	13410.2	713.339	18835		709.3	14062.6	7042.96	733.717	14484.5	724.35	12569.6	713.613	9484.01	716.317	10176.1	726.053	12737.3	728.626	13722.7	713.047	14282.4
			709.35	22144.5	8291.21	733.838	20487.1	726.112	17715.6	724.935	17834.5	713.671	12434.2	728.804	19053.2	716.359	13447.2	713.436	18580		709.35	14514.4	7069.51	733.889	14459.2	724.854	12631.1	713.88	9563.42	716.668	10193	726.266	12719.3	728.891	13602.1	713.14	14135.6
			709.4	22675.2	8344.1	734.024	20442.1	726.333	17725.9	725.488	17939.1	713.946	12562.4	729.082	18919	716.717	13517.5	713.533	18335.1		709.4	14827.5	7097.37	734.072	14430.1	725.386	12700.4	714.161	9640.46	717.036	10234.8	726.491	12724.2	729.17	13501.4	713.234	13987.9
			709.45	23270.1	8398.94	734.221	20391.8	726.567	17766.3	726.07	18039.2	714.088	12624.5	729.376	18819.5	717.093	13614.7	713.63	18101.7		709.45	15395.9	7126.42	734.266	14397.6	725.945	12773.8	714.306	9677.78	717.421	10294.6	726.729	12747.8	729.466	13424.2	713.327	13840.2
			709.5	23741.8	8455.5	734.428	20337.4	726.813	17827.1	726.682	18137.6	716.379	13387.5	729.686	18754.6	717.288	13671.6	713.727	17881.4		709.5	15702.6	7156.48	734.47	14361.9	726.534	12848.7	716.576	10125.8	717.621	10330	726.979	12784	729.777	13371.2	713.421	13693.4
			709.55	24031.4	8513.61	734.647	20279.1	727.072	17899.9	727.324	18235.1	718.67	14138.1	730.013	18722.8	719.478	14418	713.824	17675.3		709.55	16044.8	7187.43	734.685	14323.9	727.151	12924.1	718.845	10577.2	719.774	10767.7	727.243	12827.4	730.105	13340.5	713.515	13549
			709.6	24914.3	8573.14	734.877	20216.5	727.345	17977.9	727.998	18331.6	720.961	14876.5	730.355	18720.3	721.668	15090.2	713.921	17484.2		709.6	16375.3	7219.29	734.911	14283.6	727.799	12997.5	721.114	11012.4	721.927	11164.8	727.52	12873.9	730.449	13329.8	713.608	13408
			709.65	24868.9	8633.88	735.119	20151.1	727.486	18017.6	728.704	18429	723.253	15877.5	730.715	18741.2	723.858	16286.2	714.018	17308.9		709.65	16625.7	7251.96	735.149	14241.2	728.478	13072.1	723.384	11601.7	724.08	11874.2	727.664	12898.1	730.811	13337.1	713.702	13271.1
			709.7	25467.5	8695.71	735.373	20084.3	729.072	18389.3	729.442	18531	725.544	17282.6	731.093	18782.3	726.049	17511.1	714.115	17149.8		709.7	16690.3	7285.43	735.399	14197.8	729.188	13143	725.653	12429.9	726.234	12592.8	729.22	13120.2	731.19	13359	713.795	13139.5
			709.75	25620	8758.46	735.64	20017.4	730.658	18679.3	730.214	18642	727.835	18110.6	731.489	18839.2	728.239	18210	714.212	17007.2		709.75	16809.8	7319.54	735.662	14153.9	729.93	13216.5	727.922	12940.2	728.387	13012.1	730.776	13292.4	731.588	13392	713.889	13013.9
			709.8	25737.9	8822.02	735.919	19952.4	732.243	18965.5	731.021	18764	730.126	18586.3	731.903	18908.1	730.429	18639.7	714.309	16880.6		709.8	16936	7354.25	735.936	14111.1	730.706	13292	730.192	13230.3	730.54	13267.3	732.332	13466.3	732.004	13433.3	713.982	12894.9
			709.85	26073.6	8886.29	736.211	19890.5	733.829	19231.8	731.863	18905.9	732.418	18997.8	732.117	18945.7	732.619	19034.4	714.406	16770		709.85	17162.1	7389.46	736.224	14070.7	731.515	13376.6	732.461	13481	732.693	13506.8	733.888	13625.1	732.219	13456.5	714.076	12783.1
			709.9	26295.5	8951	736.516	19832.8	735.414	19414.8	732.297	18982.8	734.709	19344.5	734.558	19326.6	734.81	19355.9	714.503	16675.1		709.9	17319.7	7425.06	736.524	14031.7	731.932	13422.5	734.731	13690.7	734.847	13699.1	735.444	13736.6	734.609	13681.8	714.17	12678.9
			709.95	26446.2	9016.06	736.835	19781.6	737	19516.3	737	19516.4	737	19516.3	737	19516.3	737	19516.3	714.6	16594.9		709.95	17630.7	7461.07	736.838	13995.2	737	13802	737	13802	737	13802	737	13802	737	13802	714.263	12582.6
			710	26519.6	9081.28													714.697	16528.9		710	17654.4	7497.43													714.357	12494.5
			710.05	26734.1	9146.74													714.794	16476.3		710.05	17890	7534.18													714.45	12414.8
			710.1	26694.1	9212.4													714.891	16436.4		710.1	17876.2	7571.23													714.544	12343.5
			710.15	26788.3	9278.11													714.988	16408.3		710.15	17941.3	7608.5													714.637	12280.5
			710.2	26494.8	9343.84													715.085	16391.1		710.2	18196.6	7645.99													714.731	12225.6
			710.25	26528.6	9409.49													715.182	16384		710.25	18106.9	7683.55													714.825	12178.6
			710.3	26896	9475.05													715.279	16386		710.3	18341.3	7721.14													714.918	12139.3
			710.35	26889.5	9540.33													715.376	16396.1		710.35	18176.5	7758.7													715.012	12107.5
			710.4	26840.9	9605.34													715.473	16413.4		710.4	18207.2	7796.26													715.105	12082.8
			710.45	26924	9670.01													715.57	16436.9		710.45	18316.3	7833.69													715.199	12064.8
			710.5	26774.3	9734.35													715.667	16466		710.5	18189	7870.96													715.292	12053.2
			710.55	26861.8	9798.32													715.764	16499.8		710.55	18102.7	7908.06													715.386	12047.4
			710.6	26481.2	9861.76													715.861	16537.7		710.6	18091.4	7944.92													715.48	12047
			710.65	26449.1	9924.71													715.958	16579.4		710.65	18230.6	7981.58													715.573	12051.4
			710.7	26371.8	9987.07													716.055	16624		710.7	17890	8017.99													715.667	12060.3
			710.75	26108.1	10048.7													716.152	16670.8		710.75	18009.8	8054.09													715.76	12073.3
			710.8	25966.2	10109.7													716.248	16719.2		710.8	17930.1	8089.92													715.854	12089.9
			710.85	25921	10169.9													716.345	16768.9		710.85	17901.1	8125.48													715.947	12109.5
			710.9	25975.4	10229.5													716.442	16819.3		710.9	17900.2	8160.69													716.041	12131.8
			710.95	25672.3	10288.4													716.539	16870.2		710.95	17748.2	8195.53													716.135	12156.5
			711	25293.6	10346.6													716.636	16921.3		711	17683.4	8230.09													716.228	12183.1
			711.05	25484.8	10404.2													716.733	16972.5		711.05	17693.2	8264.29													716.322	12211.4
			711.1	25147.7	10461													716.83	17023.5		711.1	17557.5	8298.11													716.415	12241
			711.15	25087	10517.1													716.927	17074.1		711.15	17339.8	8331.49													716.509	12271.9
			711.2	24862.7	10572.3													717.024	17124.1		711.2	17386.4	8364.43													716.602	12303.6
			711.25	24855.1	10626.7													717.121	17173.3		711.25	17347.9	8396.95													716.696	12336.1
			711.3	24687.6	10680.5													717.218	17221.7		711.3	17189.4	8429.08													716.789	12369
			711.35	24472.1	10733.4													717.315	17268.7		711.35	17030.1	8460.71													716.883	12401.9
			711.4	23974.5	10785.6													717.412	17314.4		711.4	16878.9	8491.89													716.977	12434.8
			711.45	24050	10837													717.509	17358.6		711.45	16819.6	8522.72													717.07	12467.5
			711.5	23934	10887.6													717.606	17401.4		711.5	16754.7	8553.14													717.164	12499.7
			711.55	23744.7	10937.3													717.703	17442.5		711.55	16723.8	8583.1													717.257	12531.5
			711.6	23388.9	10986.1													717.8	17482.3		711.6	16473	8612.58													717.351	12562.6
			711.65	23458.3	11033.9													717.897	17520.6		711.65	16433.1	8641.54													717.444	12592.8
			711.7	23168.8	11081.1													717.994	17557.3		711.7	16507.4	8670.01													717.538	12622.4
			711.75	23060.3	11127.6													718.091	17592.4		711.75	16442.5	8698.07													717.632	12651
			711.8	22619.5	11173.2													718.188	17625.8		711.8	16160.7	8725.67													717.725	12678.7
			711.85	22454.3	11217.9													718.285	17657.7		711.85	15955.2	8752.82													717.819	12705.2
			711.9	22174.7	11261.9													718.382	17687.6		711.9	15704.1	8779.65													717.912	12730.8
			711.95	22392.1	11305.1													718.479	17715.5		711.95	15642.6	8806.06													718.006	12755.3
			712	22207.3	11347.6													718.576	17741.6		712	15764.2	8832.02													718.099	12778.3
			712.05	21892.3	11389.4													718.673	17765.7		712.05	15611.6	8857.52													718.193	12800
			712.1	21596.8	11430.5													718.77	17787.4		712.1	15566.7	8882.67													718.287	12820.3
			712.15	21534.9	11471													718.867	17807.1		712.15	15704.5	8907.44													718.38	12838.9
			712.2	21644.1	11510.8													718.964	17824.8		712.2	15397.3	8931.85													718.474	12856.3
			712.25	21335.5	11550													719.061	17840.3		712.25	15371.3	8955.93													718.567	12872.1
			712.3	21431	11588.4													719.158	17853.8		712.3	15228.5	8979.6													718.661	12886.4
			712.35	21061.5	11626.4													719.255	17865.3		712.35	15303.5	9002.9													718.754	12899.4
			712.4	20816.4	11663.8													719.352	17874.9		712.4	15011.6	9025.81													718.848	12911.1
			712.45	20780.7	11700.6													719.448	17882.7		712.45	14808.3	9048.28													718.942	12921.4
			712.5	20574.3	11736.6													719.545	17888.8		712.5	14866.1	9070.38													719.035	12930.1
			712.55	20690.4	11772.1													719.642	17893.7		712.55	14703.4	9092.13													719.129	12937.6
			712.6	20565.4	11806.9													719.739	17897.3		712.6	14661	9113.54													719.222	12943.7
			712.65	20400.9	11841.2													719.836	17899.9		712.65	14612.1	9134.53													719.316	12948.4
			712.7	20035.2	11875													719.933	17902.2		712.7	14529	9155.21													719.409	12951.8
			712.75	19935.2	11908.3													720.03	17904		712.75	14455.6	9175.62													719.503	12954
			712.8	19879.3	11941.1													720.127	17906		712.8	14467.4	9195.73													719.596	12955.1
			712.85	19732.3	11973.3													720.224	17908.7		712.85	14396.3	9215.53													719.69	12955.3
			712.9	19947.5	12004.9													720.321	17912.8		712.9	14207.7	9235.02													719.784	12954.7
			712.95	19611.1	12036													720.418	17918.9		712.95	14261.7	9254.2													719.877	12953.3
			713	19596.6	12066.6													720.515	17927.9		713	14136	9273.04													719.971	12951.3
			713.05	19378.6	12096.8													720.612	17941		713.05	14137.3	9291.65													720.064	12948.9
			713.1	19185.1	12126.5													720.709	17959.2		713.1	13902	9310.03													720.158	12946.3
			713.15	19221	12155.8													720.806	17984.2		713.15	13935.4	9328.14													720.251	12944
			713.2	19196.2	12184.6													720.903	18017.4		713.2	13789.3	9346.02													720.345	12942.3
			713.25	18861.1	12212.9													721	18060.9		713.25	13692.2	9363.63													720.439	12941.7
			713.3	18840	12240.7													721.097	18115.9		713.3	13882.6	9380.92													720.532	12942.8
			713.35	19074.6	12268.1													721.194	18184.6		713.35	13967.1	9397.88													720.626	12946
			713.4	18517.7	12295.1													721.291	18269.2		713.4	13721.1	9414.61													720.719	12952
			713.45	18770.2	12321.7													721.388	18371.5		713.45	13644	9431.06													720.813	12961.3
			713.5	18528	12347.8													721.485	18493.2		713.5	13620.7	9447.28													720.906	12975
			713.55	18405.3	12373.6													721.582	18636.3		713.55	13308.8	9463.35													721	12993.7
			713.6	18218.3	12398.9													721.679	18802.4		713.6	13271.2	9479.16													721.094	13018.4
			713.65	18422.5	12423.6													721.776	18993.1		713.65	13337.3	9494.64													721.187	13049.8
			713.7	18261.2	12448.1													721.873	19208.9		713.7	13268.7	9509.91													721.281	13089.1
			713.75	18164.7	12472.2													721.97	19450.4		713.75	13187.2	9524.96													721.374	13137.2
			713.8	17881	12495.8													722.067	19717.2		713.8	13419.1	9539.82													721.468	13195.1
			713.85	17812.2	12519													722.164	20008.3		713.85	13204.9	9554.46													721.561	13263.5
			713.9	17747.3	12541.9													722.261	20321.7		713.9	13109.3	9568.88													721.655	13343.3
			713.95	17914.3	12564.3													722.358	20654.4		713.95	13242.7	9583.07													721.749	13435.1
			714	17649.6	12586.5													722.455	21002.9		714	13083.7	9597.05													721.842	13539.8
			714.05	17476.7	12608.2													722.552	21363.1		714.05	13185.3	9610.82													721.936	13657.3
			714.1	17508.9	12629.8													722.648	21729.7		714.1	12760.3	9624.3													722.029	13788.1
			714.15	17496.6	12651													722.745	22097.1		714.15	12744.1	9637.57													722.123	13932.1
			714.2	17386.8	12672													722.842	22459.5		714.2	12756.4	9650.67													722.216	14088.8
			714.25	17473.9	12692.6													722.939	22810.8		714.25	12754.9	9663.55													722.31	14257.4
			714.3	17381.8	12712.8													723.036	23145		714.3	12683.9	9676.24													722.404	14436.7
			714.35	17403.8	12732.8													723.133	23456		714.35	12667.5	9688.64													722.497	14625.2
			714.4	17140.8	12752.5													723.23	23738.7		714.4	12666.3	9700.85													722.591	14820.9
			714.45	17098.8	12772													723.327	23988.7		714.45	12735	9712.93													722.684	15021.4
			714.5	16959.5	12791.2													723.424	24202.2		714.5	12665.6	9724.89													722.778	15224.2
			714.55	16937.6	12810.1													723.521	24376.5		714.55	12645.1	9736.64													722.871	15427
			714.6	16902.5	12828.6													723.618	24510.1		714.6	12401.4	9748.19													722.965	15626.8
			714.65	16889.4	12846.9													723.715	24602.7		714.65	12292.5	9759.57													723.058	15820.7
			714.7	17048.4	12864.9													723.812	24655.3		714.7	12464.2	9770.79													723.152	16006
			714.75	16770.4	12882.6													723.909	24669.4		714.75	12508.3	9781.77													723.246	16180.2
			714.8	16568.7	12900.1													724.006	24648		714.8	12236.9	9792.58													723.339	16341
			714.85	16680.1	12917.4													724.103	24594.7		714.85	12176.6	9803.21													723.433	16485.9
			714.9	16664.7	12934.5													724.2	24513.6		714.9	12258.6	9813.74													723.526	16613.2
			714.95	16566.1	12951.4													724.297	24409.7		714.95	12268.2	9824.21													723.62	16721.9
			715	16488.9	12968.1													724.394	24287.9		715	12139.9	9834.53													723.713	16811
			715.05	16550.1	12984.6													724.491	24153		715.05	12214	9844.72													723.807	16879.9
			715.1	16511.5	13001													724.588	24009.6		715.1	12230.4	9854.84													723.901	16928.9
			715.15	16504.4	13017.2													724.685	23861.5		715.15	12194.5	9864.85													723.994	16958.4
			715.2	16509.1	13033.4													724.782	23712.7		715.2	12196.5	9874.75													724.088	16969.7
			715.25	16560.9	13049.3													724.879	23566.2		715.25	12126.1	9884.57													724.181	16964.3
			715.3	16375.9	13065.2													724.976	23424.1		715.3	12203.9	9894.33													724.275	16943.9
			715.35	16467	13080.9													725.073	23288.2		715.35	12145.9	9904.05													724.368	16910.2
			715.4	16434.5	13096.5													725.17	23159.8		715.4	11930.8	9913.64													724.462	16865.4
			715.45	16457.5	13111.9													725.267	23039.7		715.45	12021.9	9923.2													724.556	16811.3
			715.5	16296.2	13127.3													725.364	22927.1		715.5	12122.5	9932.65													724.649	16750.1
			715.55	16287.7	13142.4													725.461	22822.1		715.55	12053	9942.01													724.743	16683.7
			715.6	16293.5	13157.5													725.558	22724		715.6	12181.5	9951.29													724.836	16613.7
			715.65	16169.8	13172.5													725.655	22631.7		715.65	11979.9	9960.51													724.93	16541.9
			715.7	16418.9	13187.4													725.752	22543.9		715.7	12144.8	9969.77													725.023	16470.1
			715.75	16349.1	13202.2													725.848	22459.5		715.75	11997.7	9978.98													725.117	16399.1
			715.8	16242.4	13217													725.945	22377.4		715.8	11943.4	9988.14													725.211	16329.7
			715.85	16204	13231.7													726.042	22296.3		715.85	12045	9997.27													725.304	16262.3
			715.9	16323.8	13246.5													726.139	22215		715.9	12062.6	10006.3													725.398	16197.1
			715.95	16505.1	13261.3													726.236	22132.8		715.95	12150	10015.2													725.491	16134.6
			716	16200.1	13276.1													726.333	22049		716	11991.6	10024.2													725.585	16074.4
			716.05	16410.1	13290.9													726.43	21963.2		716.05	12034.5	10033													725.678	16016.4
			716.1	16413.9	13305.6													726.527	21875.2		716.1	12087.5	10041.9													725.772	15960.3
			716.15	16540.6	13320.4													726.624	21785		716.15	11889.8	10050.7													725.865	15906
			716.2	16480.7	13335.1													726.721	21692.4		716.2	11884.5	10059.5													725.959	15852.8
			716.25	16454.6	13349.7													726.818	21597.7		716.25	12169.2	10068.3													726.053	15799.9
			716.3	16333.8	13364.3													726.915	21501.7		716.3	11851.4	10077.1													726.146	15746.8
			716.35	16439.8	13379													727.012	21404.4		716.35	12088.7	10085.8													726.24	15693.4
			716.4	16348.5	13393.6													727.109	21306.5		716.4	12113.2	10094.6													726.333	15639.3
			716.45	16413.1	13408.2													727.206	21208.6		716.45	12055.1	10103.4													726.427	15583.9
			716.5	16372.1	13422.8													727.303	21111.5		716.5	12043.1	10112.3													726.52	15527.3
			716.55	16454.4	13437.4													727.4	21016		716.55	12234.8	10121.2													726.614	15469.6
			716.6	16568.6	13452.1													727.497	20922.3		716.6	12043.1	10130.2													726.708	15410.7
			716.65	16542.4	13466.8													727.594	20831.4		716.65	12119.4	10139.3													726.801	15350.6
			716.7	16601.1	13481.6													727.691	20743.6		716.7	12161.3	10148.4													726.895	15289.1
			716.75	16649.4	13496.6													727.788	20659.8		716.75	12296.3	10157.5													726.988	15226.8
			716.8	16650.8	13511.6													727.885	20580.5		716.8	12231.3	10166.7													727.082	15163.9
			716.85	16619.7	13526.7													727.982	20505.7		716.85	12393.3	10175.9													727.175	15100.3
			716.9	16803.5	13542													728.079	20436		716.9	12311	10185.1													727.269	15036.7
			716.95	16899	13557.3													728.176	20371.8		716.95	12301	10194.4													727.363	14973.4
			717	16752.4	13572.7													728.273	20313.5		717	12198	10203.7													727.456	14910.8
			717.05	16875.4	13588.2													728.37	20261		717.05	12339.4	10213.1													727.55	14849.3
			717.1	17023	13603.8													728.467	20214.5		717.1	12288.7	10222.5													727.643	14789.5
			717.15	17062	13619.6													728.564	20174.1		717.15	12372.9	10231.9													727.737	14731.6
			717.2	16870	13635.5													728.661	20139.7		717.2	12387.3	10241.4													727.83	14675.9
			717.25	17017.1	13651.4													728.758	20111		717.25	12301.8	10250.9													727.924	14622.7
			717.3	17146.5	13667.4													728.855	20088		717.3	12490.4	10260.5													728.018	14572.4
			717.35	17071.1	13683.4													728.952	20070.5		717.35	12537.8	10270.1													728.111	14524.9
			717.4	17360.4	13699.5													729.048	20058.4		717.4	12581.7	10279.7													728.205	14480.5
			717.45	17168.6	13715.6													729.145	20051.4		717.45	12537.2	10289.4													728.298	14439.2
			717.5	17283.4	13731.8													729.242	20049.4		717.5	12604.9	10299.2													728.392	14401.4
			717.55	17045.5	13748.2													729.339	20051.7		717.55	12454.1	10309.1													728.485	14367.1
			717.6	17193.9	13764.6													729.436	20058.3		717.6	12397.4	10319													728.579	14336.2
			717.65	17404.1	13781													729.533	20068.5		717.65	12659.3	10329													728.673	14308.8
			717.7	17322.8	13797.5													729.63	20082.3		717.7	12661.1	10339													728.766	14285
			717.75	17419.6	13814.2													729.727	20099		717.75	12658.3	10349.1													728.86	14264.9
			717.8	17594.3	13831													729.824	20118.6		717.8	12757.3	10359.2													728.953	14248.1
			717.85	17364.9	13847.9													729.921	20140.5		717.85	12867.7	10369.4													729.047	14234.5
			717.9	17393	13865													730.018	20164.2		717.9	12727.1	10379.8													729.14	14224.3
			717.95	17840.4	13882.2													730.115	20189.8		717.95	12663.2	10390.2													729.234	14217.3
			718	17757.2	13899.4													730.212	20216.7		718	12853.1	10400.6													729.327	14213.3
			718.05	17735.3	13916.8													730.309	20244.4		718.05	12931.1	10411.1													729.421	14212.1
			718.1	17839.7	13934.2													730.406	20272.7		718.1	12918.6	10421.5													729.515	14213.7
			718.15	17816.5	13951.8													730.503	20301.5		718.15	13001.8	10432													729.608	14217.7
			718.2	17661.8	13969.5													730.6	20330.1		718.2	12783.6	10442.4													729.702	14223.8
			718.25	17843.3	13987.3													730.697	20358.5		718.25	12799.2	10452.9													729.795	14231.8
			718.3	17972.9	14005.2													730.794	20386.6		718.3	12920.3	10463.3													729.889	14241.7
			718.35	17849.9	14023.1													730.891	20414.4		718.35	12905.9	10473.7													729.982	14253
			718.4	18138.7	14041													730.988	20441.4		718.4	12878.5	10484.1													730.076	14265.4
			718.45	18081.5	14058.9													731.085	20467.4		718.45	12804.5	10494.6													730.17	14279
			718.5	18081	14076.8													731.182	20492.4		718.5	12972.2	10505													730.263	14293.7
			718.55	18304.6	14094.9													731.279	20516.1		718.55	12817.5	10515.5													730.357	14309
			718.6	18003.6	14112.8													731.376	20538.3		718.6	12973.5	10525.9													730.45	14324.9
			718.65	17918.8	14130.9													731.473	20558.9		718.65	13097.1	10536.3													730.544	14341.4
			718.7	17894.7	14148.7													731.57	20578.1		718.7	13101.7	10546.7													730.637	14358.1
			718.75	18244.2	14166.5													731.667	20595.6		718.75	12885.1	10557.2													730.731	14375
			718.8	18178	14184.3													731.764	20611.2		718.8	13004.4	10567.7													730.825	14391.7
			718.85	18050.7	14202													731.861	20624.9		718.85	12938.2	10578.3													730.918	14408.3
			718.9	18142.9	14219.6													731.958	20636.5		718.9	12863.4	10588.8													731.012	14424.7
			718.95	17964.5	14237.3													732.055	20646.3		718.95	13036.9	10599.4													731.105	14440.6
			719	18002.7	14254.8													732.152	20654.2		719	13267.5	10609.8													731.199	14456
			719.05	18196.6	14272.3													732.248	20660		719.05	13277	10620.3													731.292	14470.8
			719.1	18195.5	14289.6													732.345	20663.8		719.1	12897.9	10630.7													731.386	14484.8
			719.15	18154.7	14306.9													732.442	20665.6		719.15	13147.6	10641.2													731.48	14497.9
			719.2	18007.7	14324.1													732.539	20665.3		719.2	13074.6	10651.6													731.573	14510.1
			719.25	17958.4	14341.2													732.636	20662.7		719.25	12984.4	10662													731.667	14521.2
			719.3	18070.7	14358.3													732.733	20658.3		719.3	12977.7	10672.3													731.76	14531.4
			719.35	18035.2	14375.2													732.83	20652.1		719.35	13070.4	10682.5													731.854	14540.7
			719.4	18061	14392													732.927	20644.1		719.4	13169.5	10692.7													731.947	14548.9
			719.45	17999.3	14408.7													733.024	20634.3		719.45	12901.4	10702.8													732.041	14556
			719.5	18017.7	14425.3													733.121	20622.8		719.5	12935.2	10713													732.135	14562
			719.55	17958.9	14441.8													733.218	20609.5		719.55	12985.7	10723													732.228	14566.8
			719.6	18018.4	14458.3													733.315	20594.5		719.6	13201.6	10733.1													732.322	14570.3
			719.65	17913.6	14474.7													733.412	20577.9		719.65	13163.8	10743.1													732.415	14572.5
			719.7	18115.7	14491.1													733.509	20559.8		719.7	12971	10753													732.509	14573.5
			719.75	17911.3	14507.3													733.606	20540.3		719.75	13103.2	10763													732.602	14573.3
			719.8	18076.4	14523.4													733.703	20519.6		719.8	12895	10772.9													732.696	14571.7
			719.85	17991.7	14539.5													733.8	20497.8		719.85	13181.3	10782.7													732.789	14569.1
			719.9	18011.7	14555.6													733.897	20474.9		719.9	13001.7	10792.4													732.883	14565.4
			719.95	17919	14571.6													733.994	20451.1		719.95	12913.8	10802.1													732.977	14560.6
			720	17947.5	14587.4													734.091	20426.6		720	13077.9	10811.6													733.07	14554.9
			720.05	17918.6	14603.2													734.188	20401.6		720.05	12957.5	10821.1													733.164	14547.8
			720.1	18065.3	14618.9													734.285	20376.2		720.1	12872.1	10830.5													733.257	14539.7
			720.15	17940	14634.5													734.382	20350.6		720.15	12940.7	10839.8													733.351	14530.5
			720.2	18008.4	14650													734.479	20324.9		720.2	12998.3	10849													733.444	14520.3
			720.25	17805.5	14665.5													734.576	20298.9		720.25	12825.5	10858.2													733.538	14508.9
			720.3	17983.1	14680.8													734.673	20272.8		720.3	13036.4	10867.3													733.632	14496.6
			720.35	17900	14696.1													734.77	20246.5		720.35	12843	10876.3													733.725	14483.7
			720.4	17989.2	14711.2													734.867	20220		720.4	12826.8	10885.4													733.819	14470.1
			720.45	17912.8	14726.2													734.964	20193.4		720.45	12872.2	10894.4													733.912	14456
			720.5	17904.3	14741.1													735.061	20167.3		720.5	12963.3	10903.4													734.006	14441.2
			720.55	17680.8	14756													735.158	20141.1		720.55	12805.4	10912.4													734.099	14425.9
			720.6	17927.1	14770.8													735.255	20115.5		720.6	12874.1	10921.3													734.193	14410.1
			720.65	17796.9	14785.5													735.352	20090.2		720.65	13033.7	10930.2													734.287	14394.1
			720.7	17917.5	14800.1													735.448	20065.4		720.7	13036	10939.1													734.38	14377.8
			720.75	17837.1	14814.7													735.545	20041.1		720.75	12990	10948													734.474	14361.4
			720.8	17815.3	14829.3													735.642	20017		720.8	12795.9	10956.7													734.567	14344.9
			720.85	17948	14843.8													735.739	19993.8		720.85	12999.7	10965.6													734.661	14328.3
			720.9	17829.5	14858.4													735.836	19971.1		720.9	12994.1	10974.4													734.754	14311.7
			720.95	17795.7	14873.1													735.933	19949.3		720.95	12756.6	10983.3													734.848	14295.1
			721	17989.1	14887.8													736.03	19928.1		721	12898.7	10992.1													734.942	14278.2
			721.05	17955	14902.4													736.127	19907.6		721.05	12874.1	11001													735.035	14261.5
			721.1	18019.2	14917													736.224	19887.9		721.1	13097.3	11009.9													735.129	14244.9
			721.15	18078.5	14931.7													736.321	19868.9		721.15	12970	11018.8													735.222	14228.4
			721.2	18206.5	14946.4													736.418	19850.6		721.2	13219.5	11027.7													735.316	14212.2
			721.25	18050.6	14961.3													736.515	19833.1		721.25	12948.9	11036.6													735.409	14196.1
			721.3	17978.7	14976.3													736.612	19816.6		721.3	13087.9	11045.6													735.503	14180.4
			721.35	17910.1	14991.4													736.709	19800.8		721.35	13182.4	11054.7													735.596	14164.8
			721.4	18119.3	15006.5													736.806	19786		721.4	13038	11063.8													735.69	14149.4
			721.45	18456.7	15021.8													736.903	19771.9		721.45	13144.3	11073													735.784	14134.5
			721.5	18293.1	15037.1													737	19758.6		721.5	13024	11082.2													735.877	14120
			721.55	18454.5	15052.6																721.55	13101.3	11091.5													735.971	14106
			721.6	18388.4	15068.3																721.6	13237	11100.9													736.064	14092.5
			721.65	18404.4	15084.3																721.65	13381.7	11110.3													736.158	14079.6
			721.7	18576.1	15100.6																721.7	13277.1	11119.8													736.251	14067
			721.75	18546.2	15117.2																721.75	13377.5	11129.4													736.345	14054.5
			721.8	18707.8	15134.2																721.8	13239	11139.2													736.439	14042.4
			721.85	18917.7	15151.5																721.85	13411.1	11149.2													736.532	14030.7
			721.9	18911.7	15169.4																721.9	13496	11159.3													736.626	14019.3
			721.95	19096.3	15187.7																721.95	13364.5	11169.5													736.719	14008.2
			722	19511.6	15206.5																722	13677.3	11180													736.813	13997.9
			722.05	19821.4	15226																722.05	13753.5	11190.8													736.906	13988.1
			722.1	19667.2	15246																722.1	13627.5	11201.8													737	13978.8
			722.15	19906.3	15266.7																722.15	13789.8	11213.2
			722.2	20068.5	15288																722.2	13925.7	11224.9
			722.25	20408.8	15310																722.25	14256	11237
			722.3	20490.8	15332.6																722.3	14345.3	11249.4
			722.35	20770.3	15355.8																722.35	14111.4	11262.2
			722.4	20905.5	15379.7																722.4	14584.4	11275.4
			722.45	21018	15404.2																722.45	14655.3	11289
			722.5	21409.2	15429.4																722.5	14706	11303
			722.55	21685.5	15455.3																722.55	14883.7	11317.3
			722.6	21585.3	15481.8																722.6	14987.6	11332
			722.65	22077.1	15509																722.65	15033.3	11347
			722.7	22113.8	15536.7																722.7	15222.6	11362.3
			722.75	22416.3	15565.1																722.75	15202.3	11377.9
			722.8	22462.7	15594																722.8	15468.1	11393.8
			722.85	22827.9	15623.5																722.85	15408	11410.1
			722.9	22849.1	15653.5																722.9	15535.5	11426.8
			722.95	22872.3	15684																722.95	15655.8	11443.8
			723	23118	15715																723	15720.2	11461
			723.05	23508.8	15746.5																723.05	15845.8	11478.5
			723.1	23547.1	15778.3																723.1	16213.5	11496.2
			723.15	23483.2	15810.5																723.15	16270.9	11514.2
			723.2	23855.2	15842.9																723.2	16103.1	11532.4
			723.25	24142.3	15875.7																723.25	16219.3	11551
			723.3	23914.4	15908.8																723.3	16235.3	11569.8
			723.35	23801.7	15942.2																723.35	16336.4	11588.8
			723.4	24046.6	15975.7																723.4	16498.3	11607.9
			723.45	24092.3	16009.4																723.45	16529.6	11627
			723.5	24293.4	16043.1																723.5	16621.8	11646.3
			723.55	24359.3	16077																723.55	16835.5	11665.8
			723.6	24519.1	16110.9																723.6	16638.3	11685.4
			723.65	24414.7	16144.9																723.65	16659.3	11705.1
			723.7	24423.3	16178.8																723.7	16699.9	11724.8
			723.75	24334	16212.8																723.75	16744.5	11744.6
			723.8	24639.4	16246.8																723.8	16857.7	11764.3
			723.85	24505.1	16280.6																723.85	16897.3	11784
			723.9	24386.9	16314.3																723.9	16838.2	11803.7
			723.95	24395.1	16347.8																723.95	16722.3	11823.3
			724	24452.3	16381.2																724	16835.9	11842.8
			724.05	24500.6	16414.4																724.05	16816.1	11862.4
			724.1	24372.7	16447.4																724.1	16944.7	11881.9
			724.15	24423.9	16480.1																724.15	16621	11901.4
			724.2	24262	16512.6																724.2	16751.1	11920.8
			724.25	24164.8	16545																724.25	16753.3	11940.3
			724.3	24398.6	16577.1																724.3	16913.2	11959.7
			724.35	24193.7	16609																724.35	17021.8	11979
			724.4	24087.2	16640.8																724.4	16874.7	11998.2
			724.45	24136.9	16672.3																724.45	16954.3	12017.4
			724.5	24255	16703.6																724.5	16984.8	12036.3
			724.55	24088.3	16734.7																724.55	16826.9	12055.2
			724.6	24152.1	16765.5																724.6	16781.2	12074
			724.65	24281.8	16795.9																724.65	16757.9	12092.6
			724.7	24079.1	16826																724.7	16519	12111
			724.75	23860.4	16855.9																724.75	16564	12129.3
			724.8	23990.1	16885.5																724.8	16709.1	12147.3
			724.85	23592.1	16914.8																724.85	16700.1	12165.1
			724.9	23467.2	16943.7																724.9	16538.5	12182.7
			724.95	23624.4	16972.1																724.95	16714.1	12200.3
			725	23622.5	17000.2																725	16429.5	12217.8
			725.05	23734	17027.9																725.05	16461.4	12235.2
			725.1	23573.5	17055.2																725.1	16485	12252.4
			725.15	23229.4	17082.2																725.15	16448.7	12269.5
			725.2	23250.9	17109																725.2	16555.8	12286.4
			725.25	23340.3	17135.4																725.25	16605.9	12303
			725.3	23036.6	17161.4																725.3	16394.7	12319.5
			725.35	22906.1	17186.9																725.35	16507.2	12335.7
			725.4	23191.8	17212																725.4	16296.9	12351.7
			725.45	23039.3	17236.9																725.45	16064.5	12367.6
			725.5	22796.3	17261.4																725.5	16169.7	12383.3
			725.55	22565.4	17285.6																725.55	16053.3	12398.7
			725.6	22742.8	17309.6																725.6	15986.5	12414
			725.65	22635.4	17333.2																725.65	15906.1	12429
			725.7	22591.1	17356.5																725.7	16160.1	12443.8
			725.75	22705.7	17379.5																725.75	16185.8	12458.5
			725.8	22587.4	17402.1																725.8	15933.5	12473.1
			725.85	22444.7	17424.6																725.85	16156.8	12487.7
			725.9	22351.8	17446.8																725.9	15777	12502.1
			725.95	22422.8	17468.7																725.95	15781	12516.4
			726	22228.7	17490.3																726	15963	12530.4
			726.05	22152.3	17511.7																726.05	16078.4	12544.1
			726.1	22373.8	17532.7																726.1	15901.7	12557.6
			726.15	22025.7	17553.4																726.15	15728.8	12570.9
			726.2	22053.3	17573.9																726.2	15769.9	12584.1
			726.25	22148.8	17594																726.25	15400.3	12597.1
			726.3	21959.3	17613.9																726.3	15412	12610
			726.35	21848.7	17633.6																726.35	15615.9	12622.5
			726.4	21813.3	17652.9																726.4	15465.3	12634.9
			726.45	21852.6	17672																726.45	15496.7	12647
			726.5	21671	17690.9																726.5	15501.2	12659
			726.55	21776.9	17709.6																726.55	15583.4	12670.8
			726.6	21659.3	17728																726.6	15428.8	12682.7
			726.65	21465.1	17746.2																726.65	15305.5	12694.3
			726.7	21739.1	17764.1																726.7	15194.2	12705.8
			726.75	21672.9	17781.7																726.75	15307.2	12717.2
			726.8	21590.7	17799.1																726.8	15229.1	12728.4
			726.85	21477.1	17816.3																726.85	15400.2	12739.3
			726.9	21245.5	17833.3																726.9	15242.8	12750.1
			726.95	21329.9	17850.1																726.95	15271.8	12760.8
			727	21205.7	17866.6																727	15183.1	12771.4
			727.05	21279.5	17882.9																727.05	14883	12781.8
			727.1	21262.1	17898.9																727.1	15015.7	12792
			727.15	21240.1	17914.6																727.15	15160.1	12801.9
			727.2	21041.8	17930.2																727.2	15101.6	12811.8
			727.25	21204.8	17945.5																727.25	14869.9	12821.4
			727.3	21157.5	17960.7																727.3	14914.6	12830.8
			727.35	20944.8	17975.7																727.35	14845.5	12840.2
			727.4	20924.7	17990.5																727.4	14697.8	12849.5
			727.45	20876.3	18005.1																727.45	14989.9	12858.6
			727.5	20829.2	18019.4																727.5	14726.6	12867.5
			727.55	21004.1	18033.6																727.55	14668.3	12876.4
			727.6	20848.9	18047.5																727.6	14875.5	12885.2
			727.65	20773.4	18061.2																727.65	14620.6	12894
			727.7	20824.1	18074.7																727.7	14954.6	12902.7
			727.75	20674.8	18088.1																727.75	14661.1	12911.3
			727.8	20665.6	18101.4																727.8	14762.8	12919.8
			727.85	20597.9	18114.5																727.85	14844.2	12928.2
			727.9	20482.8	18127.4																727.9	14714.7	12936.5
			727.95	20702	18140																727.95	14759.5	12944.8
			728	20674.8	18152.5																728	14640.7	12953
			728.05	20595.2	18164.7																728.05	14442.2	12961.1
			728.1	20563.7	18176.9																728.1	14631.9	12969
			728.15	20304.4	18188.9																728.15	14737.6	12976.8
			728.2	20369.2	18200.8																728.2	14703	12984.5
			728.25	20387.5	18212.6																728.25	14575.2	12992
			728.3	20306.8	18224.2																728.3	14473.6	12999.4
			728.35	20351.8	18235.7																728.35	14422.5	13006.7
			728.4	20399.6	18247.1																728.4	14489.5	13014
			728.45	20388	18258.4																728.45	14350.5	13021.2
			728.5	20624.4	18269.6																728.5	14444.1	13028.2
			728.55	20223.9	18280.7																728.55	14296.1	13035.1
			728.6	20385.9	18291.6																728.6	14482.8	13041.9
			728.65	20259.2	18302.5																728.65	14514.2	13048.6
			728.7	20260.9	18313.2																728.7	14488.4	13055.3
			728.75	20239	18323.8																728.75	14374.5	13061.8
			728.8	20241.6	18334.2																728.8	14196.4	13068.3
			728.85	20055.1	18344.5																728.85	14265.2	13074.8
			728.9	20197.3	18354.7																728.9	14248.2	13081.2
			728.95	20102	18364.9																728.95	14361.1	13087.4
			729	20198.5	18374.9																729	14163.5	13093.6
			729.05	20135.5	18384.9																729.05	14356.4	13099.6
			729.1	20101.1	18394.8																729.1	14385.6	13105.7
			729.15	20236.6	18404.7																729.15	14199.4	13111.8
			729.2	20329.3	18414.5																729.2	14102	13117.8
			729.25	20111.6	18424.3																729.25	14427.7	13123.8
			729.3	20013.4	18433.9																729.3	14155.9	13129.8
			729.35	20288.3	18443.6																729.35	14377	13135.6
			729.4	20078.8	18453.2																729.4	14226.1	13141.5
			729.45	20024.6	18462.7																729.45	14291.3	13147.4
			729.5	20202.1	18472																729.5	14194.9	13153.3
			729.55	20052.6	18481.4																729.55	14171.6	13159.2
			729.6	20138.6	18490.7																729.6	14252.1	13165
			729.65	20122.1	18500																729.65	14371.6	13170.8
			729.7	20136.3	18509.1																729.7	14307.1	13176.5
			729.75	20047.8	18518.4																729.75	14409.1	13182.1
			729.8	20223.6	18527.5																729.8	14263	13187.7
			729.85	20007.8	18536.6																729.85	14257.2	13193.4
			729.9	20202.3	18545.7																729.9	14156.8	13199
			729.95	20042	18554.7																729.95	14002.4	13204.5
			730	20282.6	18563.6																730	14179.1	13210
			730.05	20039.9	18572.6																730.05	14416.5	13215.3
			730.1	20223.4	18581.6																730.1	14290.6	13220.6
			730.15	19968.9	18590.6																730.15	14165.5	13225.9
			730.2	20159.8	18599.5																730.2	14116	13231.2
			730.25	20057.3	18608.4																730.25	14185.8	13236.6
			730.3	20347.1	18617.1																730.3	14263.9	13242
			730.35	20207.3	18625.9																730.35	14177.3	13247.2
			730.4	20288	18634.6																730.4	14253.8	13252.5
			730.45	20009.5	18643.4																730.45	14254.2	13257.7
			730.5	20076.7	18652.1																730.5	14259.3	13263
			730.55	20187.5	18660.8																730.55	14243.4	13268.4
			730.6	20075.3	18669.4																730.6	14244.3	13273.7
			730.65	20304.1	18678																730.65	14217.2	13279
			730.7	20117.1	18686.5																730.7	14425.2	13284.4
			730.75	20152.7	18695.1																730.75	14246.6	13289.7
			730.8	20294.1	18703.7																730.8	14327.6	13295
			730.85	20077.2	18712.5																730.85	14369	13300.4
			730.9	20148.9	18721.3																730.9	14293.3	13305.7
			730.95	20337.6	18730.1																730.95	14243.9	13311.2
			731	20378.8	18738.9																731	14383.7	13316.6
			731.05	20378	18747.7																731.05	14291.1	13322
			731.1	20469.6	18756.6																731.1	14433	13327.5
			731.15	20596.5	18765.5																731.15	14265.4	13333
			731.2	20307.6	18774.5																731.2	14602.7	13338.5
			731.25	20205.4	18783.4																731.25	14443.9	13344.1
			731.3	20438.6	18792.4																731.3	14457.1	13349.6
			731.35	20624.6	18801.4																731.35	14445.9	13355.1
			731.4	20165.1	18810.4																731.4	14540	13360.7
			731.45	20489.1	18819.4																731.45	14395.9	13366.3
			731.5	20344.9	18828.4																731.5	14419.4	13371.8
			731.55	20623.7	18837.6																731.55	14405.7	13377.3
			731.6	20644.1	18846.8																731.6	14332.5	13382.9
			731.65	20570.5	18856																731.65	14550.7	13388.4
			731.7	20545.8	18865.2																731.7	14545.5	13394
			731.75	20808.9	18874.4																731.75	14508.3	13399.6
			731.8	20721.6	18883.7																731.8	14537.6	13405.2
			731.85	20529.5	18892.9																731.85	14496.2	13410.9
			731.9	20593.9	18902																731.9	14579.2	13416.7
			731.95	20681.6	18911.2																731.95	14643.4	13422.4
			732	20407.3	18920.5																732	14637.9	13428.2
			732.05	20635.6	18929.7																732.05	14532.4	13433.9
			732.1	20660.3	18939																732.1	14652.7	13439.7
			732.15	20534.2	18948.3																732.15	14657.4	13445.5
			732.2	20836.9	18957.5																732.2	14624.9	13451.3
			732.25	20919.1	18966.8																732.25	14613.9	13457
			732.3	20976	18976																732.3	14628.6	13462.7
			732.35	20768.3	18985.3																732.35	14672.5	13468.4
			732.4	20734.2	18994.5																732.4	14697.9	13474.1
			732.45	20696.2	19003.8																732.45	14503.6	13479.7
			732.5	20729.8	19012.9																732.5	14546.8	13485.3
			732.55	20698.3	19022																732.55	14633.6	13490.9
			732.6	20715.7	19030.9																732.6	14751.9	13496.5
			732.65	20663.5	19039.8																732.65	14524.3	13502.1
			732.7	20692.3	19048.7																732.7	14503.9	13507.5
			732.75	20660.9	19057.6																732.75	14722.4	13513
			732.8	20786	19066.5																732.8	14743.6	13518.5
			732.85	20805.1	19075.3																732.85	14633.9	13523.9
			732.9	20848.9	19084.1																732.9	14638.9	13529.4
			732.95	20779.6	19092.9																732.95	14562.1	13534.8
			733	20750.4	19101.6																733	14589.5	13540.3
			733.05	20788.7	19110.3																733.05	14497.2	13545.8
			733.1	20727.4	19118.8																733.1	14660.9	13551.1
			733.15	20778.7	19127.3																733.15	14839	13556.3
			733.2	20715.8	19135.7																733.2	14661.7	13561.4
			733.25	20644.7	19143.9																733.25	14745.2	13566.6
			733.3	20653.6	19152.1																733.3	14544.8	13571.6
			733.35	20504	19160.1																733.35	14496.3	13576.5
			733.4	20796.2	19168																733.4	14439.5	13581.5
			733.45	20521.6	19175.9																733.45	14368.9	13586.2
			733.5	20580.1	19183.6																733.5	14645.4	13590.8
			733.55	20690.5	19191.2																733.55	14248.3	13595.4
			733.6	20424.2	19198.7																733.6	14479.6	13599.9
			733.65	20637.4	19206.1																733.65	14598.3	13604.3
			733.7	20616.4	19213.4																733.7	14321.9	13608.7
			733.75	20332.2	19220.7																733.75	14434.2	13613.1
			733.8	20572.9	19227.8																733.8	14588.3	13617.4
			733.85	20438.5	19234.8																733.85	14378.7	13621.8
			733.9	20394.6	19241.7																733.9	14181.8	13626.1
			733.95	20605.2	19248.5																733.95	14551.9	13630.2
			734	20484	19255.2																734	14590.1	13634.4
			734.05	20202.2	19261.8																734.05	14389.2	13638.5
			734.1	20377.6	19268.4																734.1	14397.7	13642.5
			734.15	20343.7	19274.9																734.15	14348.6	13646.4
			734.2	20383.7	19281.4																734.2	14268.9	13650.4
			734.25	20355.8	19287.8																734.25	14362.7	13654.4
			734.3	20399.7	19294.2																734.3	14295.4	13658.2
			734.35	20405.8	19300.6																734.35	14405.8	13662.1
			734.4	20337.3	19307																734.4	14212	13665.9
			734.45	20532.6	19313.3																734.45	14374.1	13669.7
			734.5	20416.7	19319.5																734.5	14467.3	13673.5
			734.55	20550.5	19325.6																734.55	14412.7	13677.3
			734.6	20325.5	19331.7																734.6	14416.9	13681.1
			734.65	20481.8	19337.7																734.65	14493.2	13684.8
			734.7	20299.3	19343.5																734.7	14237	13688.5
			734.75	20121.5	19349.2																734.75	14355.7	13692.1
			734.8	20106	19354.8																734.8	14362.2	13695.7
			734.85	20468.9	19360.2																734.85	14279.6	13699.3
			734.9	20180.5	19365.4																734.9	14256.7	13702.7
			734.95	19976	19370.6																734.95	14144.9	13706
			735	20086.9	19375.7																735	14398.3	13709.3
			735.05	20275.6	19380.8																735.05	14446.6	13712.6
			735.1	20135.3	19385.8																735.1	14220.5	13715.8
			735.15	20033.6	19390.5																735.15	14097.2	13719
			735.2	20251.1	19395.3																735.2	14118.1	13722.1
			735.25	20242	19400																735.25	14396.6	13725.2
			735.3	20093.8	19404.7																735.3	14342	13728.3
			735.35	19985.4	19409.1																735.35	14228.8	13731.2
			735.4	19937.5	19413.5																735.4	14126	13734.1
			735.45	20083.7	19417.9																735.45	14208.9	13737
			735.5	20131.4	19422.2																735.5	14155.9	13739.8
			735.55	19843.5	19426.3																735.55	14319.6	13742.6
			735.6	19910.2	19430.2																735.6	14090.7	13745.2
			735.65	19922.9	19434.1																735.65	14160	13747.7
			735.7	20049.6	19438.1																735.7	14070.9	13750.3
			735.75	20061.4	19441.9																735.75	14090.6	13752.8
			735.8	19835.7	19445.5																735.8	14035	13755.4
			735.85	19693.6	19449.2																735.85	13996.7	13757.8
			735.9	19950.8	19452.9																735.9	14093	13760.3
			735.95	20124.4	19456.5																735.95	14310.9	13762.7
			736	19772.2	19460																736	14227.2	13765.2
			736.05	19758.5	19463.3																736.05	14143.1	13767.6
			736.1	19941.9	19466.6																736.1	14101.8	13770
			736.15	20142	19469.9																736.15	14159.3	13772.4
			736.2	19679.3	19473.1																736.2	14100	13774.8
			736.25	19711.1	19476.2																736.25	14112.6	13776.9
			736.3	19649.9	19479.2																736.3	14040.3	13779
			736.35	19796.9	19482.1																736.35	14190.4	13780.9
			736.4	19906.3	19485																736.4	13996.7	13782.8
			736.45	19705.5	19487.8																736.45	13917	13784.7
			736.5	19770.6	19490.5																736.5	13781.6	13786.5
			736.55	19681.3	19493.3																736.55	13895	13788.2
			736.6	19724.4	19496.1																736.6	13927.4	13789.9
			736.65	19760.4	19498.8																736.65	13996.6	13791.3
			736.7	19753.8	19501.3																736.7	14123.3	13792.8
			736.75	19842.5	19503.9																736.75	13913.1	13794.3
			736.8	19870.4	19506.5																736.8	13856.7	13795.9
			736.85	19635.3	19509																736.85	13782	13797.5
			736.9	19573.8	19511.5																736.9	13796.9	13799
			736.95	19626.9	19513.9																736.95	14036.3	13800.5
			737	19887.3	19516.3																737	14011.3	13802

## Sheet: Fig.2j
Fig.2j			XPS spectra of C 1s of Fe3O4 nanoparticles and MFMs
			Fe3O4												MFNs
			Binding Energy (eV)	Intensity (a.u.)	Intensity (a.u.)	Binding Energy (eV)	Intensity (a.u.)	Binding Energy (eV)	Intensity (a.u.)	Binding Energy (eV)	Intensity (a.u.)	Binding Energy (eV)	Intensity (a.u.)		Binding Energy (eV)	Intensity (a.u.)	Intensity (a.u.)	Binding Energy (eV)	Intensity (a.u.)	Binding Energy (eV)	Intensity (a.u.)	Binding Energy (eV)	Intensity (a.u.)	Binding Energy (eV)	Intensity (a.u.)
			281.35	2618.92	2498.95	281.35	2498.95	281.35	2498.95	281.35	2498.95	281.35	2498.95		282	1624.42	1739.7	282	1739.79	282	1739.7	282	1739.7	282	1739.79
			281.4	2440.74	2498.95	282.354	2502.14	281.971	2499	282.387	2499.22	281.391	2498.95		282.05	1649.12	1739.71	282.082	1739.92	283.23	1741.28	282.62	1739.78	282.04	1739.84
			281.45	2495.37	2498.95	282.426	2504.57	282.591	2499.39	283.423	2504.79	281.431	2498.95		282.1	1803.57	1739.71	282.242	1740.62	283.315	1742.05	283.241	1740.87	282.079	1739.91
			281.5	2491.81	2498.95	282.566	2515.16	283.212	2501.27	283.503	2506.98	281.472	2498.95		282.15	1803.59	1739.71	282.395	1743.18	283.479	1744.87	283.861	1750.7	282.119	1740
			281.55	2432.22	2498.95	282.7	2541.18	283.832	2515.83	283.658	2514.17	281.513	2498.95		282.2	1810.75	1739.71	282.541	1751.09	283.636	1750.73	284.482	1789.33	282.158	1740.13
			281.6	2482.74	2498.95	282.828	2598.54	284.453	2573.07	283.807	2527.1	281.553	2498.95		282.25	1766.12	1739.71	282.68	1772.44	283.786	1762.09	285.102	1835.52	282.198	1740.32
			281.65	2542.56	2498.95	282.95	2712.69	285.073	2644.04	283.948	2549.09	281.594	2498.95		282.3	1776.95	1739.71	282.813	1823.34	283.93	1782.65	285.723	1856.33	282.238	1740.59
			281.7	2503.04	2498.95	283.066	2919.63	285.694	2677.43	284.084	2584.32	281.635	2498.95		282.35	1744.2	1739.72	282.939	1931.57	284.067	1817.37	286.343	1864.8	282.277	1740.96
			281.75	2415.03	2498.96	283.177	3264	286.315	2690.62	284.213	2637.62	281.676	2498.95		282.4	1655.64	1739.73	283.059	2139.01	284.198	1872.28	286.964	1871.45	282.317	1741.48
			281.8	2531.9	2498.97	283.282	3794	286.935	2699.07	284.336	2714.16	281.716	2498.96		282.45	1677.91	1739.74	283.174	2500.66	284.322	1954.06	287.017	1873.29	282.356	1742.22
			281.85	2485.67	2498.98	283.382	4553.72	286.989	2700.79	284.452	2818.76	281.757	2498.97		282.5	1842.66	1739.75	283.282	3079.12	284.441	2068.97	287.12	1879.82	282.396	1743.22
			281.9	2597.17	2498.99	283.476	5574.62	287.094	2706.61	284.564	2955.1	281.798	2498.99		282.55	1846.81	1739.76	283.385	3934.84	284.553	2222.03	287.219	1892.88	282.436	1744.59
			281.95	2634.3	2499	283.565	6868.41	287.195	2717.83	284.669	3124.81	281.838	2499		282.6	1875.8	1739.77	283.482	5114.16	284.66	2415.91	287.313	1916.98	282.475	1746.46
			282	2559.28	2499.01	283.65	8423.22	287.29	2738.13	284.769	3327.18	281.879	2499.02		282.65	1928.37	1739.8	283.574	6638.63	284.761	2650.23	287.403	1957.99	282.515	1748.99
			282.05	2642.59	2499.04	283.729	10204.1	287.381	2772.18	284.863	3558.94	281.92	2499.05		282.7	1964.61	1739.82	283.66	8498.49	284.857	2921.4	287.488	2022.61	282.554	1752.38
			282.1	2600.88	2499.06	283.804	12157	287.467	2825.21	284.952	3814.47	281.96	2499.09		282.75	1996.6	1739.86	283.742	10652.1	284.947	3222.9	287.569	2117.41	282.594	1756.9
			282.15	2522.31	2499.08	283.874	14216.1	287.55	2902.26	285.036	4086.4	282.001	2499.14		282.8	1995.15	1739.9	283.818	13031.3	285.032	3545.96	287.646	2247.73	282.633	1762.92
			282.2	2613	2499.1	283.94	16311.1	287.628	3007.32	285.115	4366.63	282.042	2499.22		282.85	2023.24	1739.95	283.89	15550.4	285.112	3880.68	287.719	2416.53	282.673	1770.85
			282.25	2657.46	2499.13	284.002	18375	287.701	3142.45	285.19	4646.9	282.082	2499.33		282.9	2178.38	1740.01	283.957	18117.5	285.188	4216.88	287.788	2623.72	282.713	1781.23
			282.3	2710.29	2499.16	284.059	20349.7	287.771	3307.3	285.259	4919.63	282.123	2499.47		282.95	2163.36	1740.08	284.02	20644.8	285.258	4545.17	287.853	2865.88	282.752	1794.75
			282.35	2553.97	2499.19	284.113	22189.3	287.837	3498.95	285.325	5178.36	282.164	2499.66		283	2378.8	1740.16	284.078	23056.2	285.324	4857.53	287.914	3136.63	282.792	1812.23
			282.4	2559.46	2499.23	284.163	23861.8	287.9	3712.25	285.386	5418.22	282.205	2499.93		283.05	2437.03	1740.26	284.132	25292.7	285.386	5147.77	287.972	3427.43	282.831	1834.68
			282.45	2605.62	2499.26	284.209	25348.6	287.958	3940.44	285.442	5635.87	282.245	2500.31		283.1	2566.55	1740.38	284.182	27313.9	285.443	5411.61	288.026	3728.58	282.871	1863.34
			282.5	2767.57	2499.31	284.251	26643	288.013	4175.99	285.495	5829.45	282.286	2500.82		283.15	2774.89	1740.53	284.229	29097.7	285.497	5646.63	288.077	4030.35	282.911	1899.68
			282.55	2708.4	2499.35	284.29	27748.3	288.065	4411.35	285.543	5998.47	282.327	2501.54		283.2	2923.88	1740.7	284.271	30637.5	285.546	5852.04	288.124	4323.81	282.95	1945.47
			282.6	2738.01	2499.4	284.326	28674.8	288.113	4639.68	285.588	6143.47	282.367	2502.51		283.25	3113.1	1740.91	284.31	31939.6	285.592	6028.42	288.169	4601.49	282.99	2002.77
			282.65	2730.26	2499.46	284.359	29437.7	288.158	4855.3	285.63	6265.82	282.408	2503.84		283.3	3394.8	1741.16	284.346	33019.2	285.633	6177.32	288.21	4857.79	283.029	2074.01
			282.7	2760.32	2499.52	284.389	30055.1	288.2	5053.99	285.668	6367.42	282.449	2505.64		283.35	3841.68	1741.47	284.378	33897.6	285.672	6301	288.248	5089	283.069	2162.01
			282.75	2804.39	2499.6	284.416	30546.2	288.239	5232.99	285.702	6450.46	282.489	2508.08		283.4	4233.58	1741.83	284.408	34599.2	285.707	6402.09	288.284	5293.2	283.109	2269.97
			282.8	2804.73	2499.69	284.44	30930.1	288.275	5390.92	285.734	6517.26	282.53	2511.35		283.45	4753.28	1742.28	284.434	35149.2	285.739	6483.42	288.317	5470.04	283.148	2401.54
			282.85	2813.47	2499.79	284.462	31224.8	288.308	5527.56	285.762	6570.18	282.571	2515.7		283.5	5330.44	1742.8	284.458	35572.3	285.768	6547.82	288.347	5620.35	283.188	2560.79
			282.9	3003.73	2499.9	284.481	31446.9	288.339	5643.64	285.788	6611.42	282.611	2521.48		283.55	6165.6	1743.43	284.479	35891.4	285.794	6597.97	288.374	5745.88	283.227	2752.25
			282.95	3035.39	2500.04	284.498	31610.8	288.367	5740.53	285.811	6643.02	282.652	2529.09		283.6	7012.17	1744.19	284.497	36127.1	285.817	6636.37	288.4	5848.93	283.267	2980.87
			283	3140.46	2500.19	284.513	31729.2	288.392	5820.05	285.831	6666.8	282.693	2539.05		283.65	8128.25	1745.07	284.513	36297.3	285.838	6665.24	288.423	5932.1	283.307	3251.97
			283.05	3190.45	2500.38	284.526	31812.7	288.416	5884.23	285.849	6684.37	282.734	2552.01		283.7	9478.85	1746.1	284.527	36417.2	285.856	6686.52	288.443	5998.12	283.346	3571.23
			283.1	3493.84	2500.6	284.537	31870	288.437	5935.17	285.865	6697.06	282.774	2568.76		283.75	10499	1747.31	284.54	36499.2	285.872	6701.87	288.462	6049.62	283.386	3944.58
			283.15	3482.02	2500.86	284.546	31908.1	288.456	5974.92	285.879	6706.02	282.815	2590.27		283.8	12232.3	1748.7	284.55	36553.7	285.886	6712.68	288.479	6089.1	283.425	4378.11
			283.2	3610.17	2501.18	284.554	31932.6	288.473	6005.4	285.89	6712.2	282.856	2617.7		283.85	14118.3	1750.29	284.558	36588.5	285.898	6720.1	288.494	6118.78	283.465	4877.93
			283.25	3882.21	2501.55	284.56	31947.7	288.488	6028.33	285.9	6716.33	282.896	2652.45		283.9	15624.6	1752.1	284.565	36609.8	285.908	6725.03	288.507	6140.66	283.505	5450.01
			283.3	4216.8	2502	284.565	31956.5	288.501	6045.25	285.909	6718.99	282.937	2696.2		283.95	17489.7	1754.13	284.571	36622.2	285.916	6728.19	288.518	6156.44	283.544	6100.07
			283.35	4510.8	2502.53	284.569	31961.4	288.513	6057.45	285.915	6720.65	282.978	2750.89		284	19916.9	1756.41	284.575	36628.9	285.923	6730.14	288.528	6167.54	283.584	6833.28
			283.4	5011.79	2503.15	284.572	31964	288.523	6066.05	285.921	6721.64	283.018	2818.81		284.05	21693.8	1758.92	284.578	36632.3	285.928	6731.28	288.537	6175.13	283.623	7654.07
			283.45	5518.69	2503.89	284.575	31965.2	288.532	6071.94	285.925	6722.2	283.059	2902.6		284.1	24048.1	1761.67	284.581	36633.9	285.933	6731.91	288.544	6180.16	283.663	8565.89
			283.5	6018.81	2504.76	284.576	31965.7	288.539	6075.86	285.928	6722.49	283.1	3005.23		284.15	26428.5	1764.66	284.582	36634.5	285.936	6732.24	288.55	6183.37	283.702	9571.02
			283.55	6611.07	2505.8	284.577	31965.9	288.545	6078.37	285.931	6722.65	283.14	3130.11		284.2	28306.9	1767.88	284.583	36634.8	285.938	6732.39	288.555	6185.34	283.742	10670.3
			283.6	7278.98	2507.01	284.577	31966	288.55	6079.91	285.932	6722.72	283.181	3281		284.25	30361.2	1771.31	284.584	36634.8	285.94	6732.46	288.559	6186.48	283.782	11862.8
			283.65	8080.8	2508.44	284.578	31966	288.554	6080.82	285.933	6722.75	283.222	3462.05		284.3	31950.4	1774.93	284.584	36634.9	285.941	6732.49	288.562	6187.1	283.821	13145.7
			283.7	9346.07	2510.1	284.578	31966	288.557	6081.32	285.933	6722.76	283.263	3677.76		284.35	33665.8	1778.72	284.584	36634.9	285.941	6732.5	288.564	6187.42	283.861	14514.2
			283.75	10437.9	2512.01	284.578	31966	288.56	6081.57	285.934	6722.77	283.303	3932.98		284.4	34631.9	1782.66	284.584	36634.9	285.941	6732.5	288.566	6187.56	283.9	15961.1
			283.8	11771.2	2514.21	284.578	31966.1	288.561	6081.69	285.934	6722.77	283.344	4232.78		284.45	35893.6	1786.71	284.584	36634.9	285.941	6732.5	288.567	6187.62	283.94	17477.2
			283.85	13219.5	2516.72	284.578	31966.1	288.562	6081.75	285.934	6722.77	283.385	4582.44		284.5	36623.9	1790.84	284.584	36634.9	285.941	6732.5	288.568	6187.64	283.98	19050.7
			283.9	14826.9	2519.57	284.579	31966.1	288.563	6081.77	285.934	6722.77	283.425	4987.27		284.55	37120.2	1795.01	284.585	36634.9	285.941	6732.51	288.568	6187.64	284.019	20667.5
			283.95	16455.8	2522.76	284.58	31966	288.563	6081.77	285.934	6722.78	283.466	5452.57		284.6	36804.1	1799.2	284.586	36634.6	285.942	6732.51	288.568	6187.65	284.059	22311.6
			284	18436.3	2526.3	284.582	31965.5	288.564	6081.78	285.935	6722.79	283.507	5983.39		284.65	36632.7	1803.36	284.588	36634	285.943	6732.51	288.568	6187.65	284.098	23965
			284.05	20072.8	2530.2	284.585	31964.2	288.564	6081.78	285.937	6722.79	283.547	6584.44		284.7	36474	1807.48	284.591	36632.2	285.944	6732.49	288.568	6187.65	284.138	25608.1
			284.1	21878.2	2534.46	284.588	31961.4	288.564	6081.78	285.939	6722.75	283.588	7259.83		284.75	35536.1	1811.5	284.594	36628.6	285.946	6732.41	288.569	6187.65	284.178	27219.8
			284.15	23804.3	2539.07	284.593	31955.8	288.564	6081.78	285.942	6722.62	283.629	8012.88		284.8	34406.6	1815.41	284.599	36621.6	285.95	6732.2	288.569	6187.65	284.217	28778.4
			284.2	25301.5	2544.02	284.598	31945.7	288.564	6081.78	285.945	6722.32	283.669	8845.91		284.85	33174.2	1819.18	284.604	36609.3	285.954	6731.74	288.57	6187.64	284.257	30261.9
			284.25	26855.1	2549.27	284.605	31928.9	288.565	6081.78	285.95	6721.7	283.71	9760.03		284.9	31740.9	1822.8	284.611	36588.8	285.959	6730.85	288.571	6187.61	284.296	31648.2
			284.3	28301.4	2554.8	284.613	31902.2	288.567	6081.73	285.957	6720.56	283.751	10754.9		284.95	29895.4	1826.24	284.619	36556.4	285.965	6729.25	288.572	6187.5	284.336	32916.3
			284.35	29394.4	2560.58	284.623	31861.4	288.569	6081.59	285.964	6718.63	283.792	11828.6		285	28311.7	1829.49	284.628	36507.2	285.973	6726.59	288.575	6187.24	284.376	34046.2
			284.4	30656.4	2566.57	284.634	31801.2	288.572	6081.23	285.973	6715.52	283.832	12977.5		285.05	26250.5	1832.55	284.639	36434.8	285.983	6722.36	288.578	6186.69	284.415	35020
			284.45	31604.3	2572.71	284.647	31715	288.576	6080.47	285.984	6710.76	283.873	14195.7		285.1	24983.3	1835.4	284.652	36331.3	285.994	6715.92	288.581	6185.66	284.455	35822
			284.5	31550.8	2578.98	284.661	31594.8	288.582	6079.02	285.997	6703.71	283.914	15475.7		285.15	23188.9	1838.04	284.667	36187.3	286.008	6706.42	288.586	6183.85	284.494	36439.3
			284.55	32302.7	2585.3	284.678	31431	288.588	6076.46	286.011	6693.57	283.954	16807.7		285.2	21209.5	1840.48	284.683	35991.1	286.023	6692.83	288.592	6180.84	284.534	36862.3
			284.6	32419.8	2591.64	284.697	31212.2	288.597	6072.21	286.028	6679.4	283.995	18180		285.25	19753.5	1842.72	284.702	35729.5	286.04	6673.89	288.599	6176.08	284.574	37085
			284.65	32277.6	2597.93	284.718	30925.5	288.606	6065.49	286.047	6660.04	284.036	19579		285.3	17928.8	1844.78	284.722	35386.9	286.06	6648.07	288.608	6168.87	284.613	37104.7
			284.7	31779.5	2604.14	284.741	30556.5	288.618	6055.29	286.068	6634.12	284.076	20989.3		285.35	16199	1846.66	284.745	34946.1	286.082	6613.58	288.618	6158.27	284.653	36922.9
			284.75	31148.3	2610.21	284.767	30089.3	288.632	6040.31	286.091	6600.08	284.117	22393.9		285.4	14781	1848.37	284.771	34388.4	286.107	6568.39	288.629	6143.14	284.692	36544.6
			284.8	29878	2616.12	284.796	29507.5	288.647	6018.98	286.117	6556.15	284.158	23774.8		285.45	13920.4	1849.93	284.799	33694.1	286.135	6510.19	288.642	6122.1	284.732	35978.2
			284.85	28831.2	2621.82	284.827	28794.1	288.665	5989.38	286.146	6500.4	284.198	25113.2		285.5	12664.4	1851.35	284.829	32843.3	286.165	6436.47	288.657	6093.49	284.771	35235.8
			284.9	27467.2	2627.28	284.861	27933.7	288.686	5949.32	286.178	6430.72	284.239	26389.8		285.55	11601.5	1852.64	284.863	31817.5	286.199	6344.57	288.673	6055.38	284.811	34332.2
			284.95	26333.9	2632.49	284.897	26912.4	288.708	5896.3	286.213	6345.01	284.28	27585.5		285.6	10747.8	1853.82	284.899	30600.3	286.235	6231.78	288.692	6005.57	284.851	33284.7
			285	25096.6	2637.4	284.937	25720.6	288.734	5827.58	286.251	6241.15	284.321	28681.7		285.65	9933.41	1854.91	284.938	29180.5	286.275	6095.51	288.712	5941.63	284.89	32112.8
			285.05	23577.1	2642.02	284.98	24354.1	288.762	5740.36	286.293	6117.2	284.361	29660.9		285.7	9554.13	1855.91	284.981	27553.1	286.319	5933.47	288.735	5860.97	284.93	30837.4
			285.1	22035.2	2646.33	285.027	22816.3	288.793	5631.89	286.337	5971.63	284.402	30507.2		285.75	9095.2	1856.84	285.027	25722.5	286.366	5743.94	288.76	5760.91	284.969	29480.2
			285.15	20695.3	2650.33	285.077	21120.3	288.828	5499.81	286.386	5803.41	284.443	31206.8		285.8	8405.18	1857.71	285.076	23704.3	286.417	5525.99	288.787	5638.85	285.009	28063.3
			285.2	19459.2	2654.04	285.13	19289.6	288.865	5342.42	286.438	5612.33	284.483	31748.2		285.85	8037.03	1858.53	285.129	21526.9	286.472	5279.87	288.817	5492.48	285.049	26608.8
			285.25	17558.9	2657.47	285.187	17359.5	288.907	5159.13	286.494	5399.22	284.524	32122.8		285.9	7900.88	1859.31	285.185	19232.5	286.531	5007.25	288.849	5320.01	285.088	25137.7
			285.3	16373.4	2660.6	285.248	15376.2	288.951	4950.84	286.554	5166.13	284.565	32325		285.95	7670.45	1860.05	285.245	16876.1	286.594	4711.5	288.884	5120.46	285.128	23670
			285.35	14744.3	2663.46	285.313	13394.5	289	4720.32	286.618	4916.51	284.605	32352.5		286	7287.45	1860.75	285.309	14523.3	286.661	4397.79	288.922	4894.05	285.167	22224
			285.4	13934.7	2666.07	285.382	11474.5	289.052	4472.54	286.686	4655.23	284.646	32206.2		286.05	7192	1861.42	285.377	12245.5	286.733	4073.14	288.963	4642.46	285.207	20816.2
			285.45	12986.1	2668.45	285.455	9676.48	289.108	4214.58	286.759	4388.51	284.687	31890.5		286.1	7152.99	1862.06	285.449	10114	286.81	3746.04	289.007	4369.09	285.247	19460.8
			285.5	11880.4	2670.61	285.533	8054.12	289.169	3955.36	286.837	4123.54	284.727	31412.6		286.15	6901.95	1862.68	285.525	8192.57	286.891	3426.03	289.053	4079.24	285.286	18169.5
			285.55	10983.1	2672.59	285.614	6649.24	289.234	3704.94	286.919	3868.07	284.768	30783		286.2	6517.68	1863.27	285.606	6530.46	286.978	3122.92	289.104	3780.01	285.326	16951.8
			285.6	10157.9	2674.4	285.701	5486.43	289.303	3473.4	287.005	3629.69	284.809	30014.5		286.25	6439.43	1863.83	285.691	5156.31	287.069	2845.82	289.157	3480.04	285.365	15814.8
			285.65	9463.5	2676.07	285.792	4570.66	289.377	3269.53	287.097	3415.13	284.85	29122.3		286.3	6217.6	1864.36	285.781	4075.47	287.166	2602.2	289.214	3188.86	285.405	14763
			285.7	9225.11	2677.61	285.888	3887.88	289.455	3099.53	287.194	3229.48	284.89	28123.4		286.35	6072.55	1864.87	285.875	3270.69	287.268	2397.03	289.274	2916.11	285.445	13798.8
			285.75	8920.38	2679.04	285.988	3408.59	289.539	2966.12	287.296	3075.69	284.931	27035.9		286.4	5630.25	1865.35	285.974	2706.5	287.375	2232.2	289.339	2670.44	285.484	12922.5
			285.8	8445.84	2680.37	286.094	3093.74	289.627	2868.25	287.404	2954.23	284.972	25878.8		286.45	5531.97	1865.8	286.078	2336.31	287.488	2106.5	289.407	2458.55	285.524	12132.5
			285.85	8091.51	2681.62	286.205	2901.49	289.721	2801.65	287.517	2863.2	285.012	24671.5		286.5	5146.95	1866.22	286.188	2110.49	287.607	2015.95	289.478	2284.32	285.563	11425.9
			285.9	7888.44	2682.8	286.321	2793.29	289.82	2759.95	287.636	2798.82	285.053	23432.8		286.55	5008.83	1866.61	286.302	1983.38	287.732	1954.74	289.554	2148.4	285.603	10798.1
			285.95	7517.36	2683.93	286.443	2737.74	289.925	2736.14	287.76	2756.17	285.094	22181.2		286.6	4751.71	1866.97	286.422	1917.97	287.863	1916.22	289.634	2048.35	285.643	10243.7
			286	7422.13	2685	286.506	2722.27	290.035	2723.87	287.89	2729.98	285.134	20933.9		286.65	4616.28	1867.29	286.547	1887.56	288	1893.93	289.718	1979.25	285.682	9756.36
			286.05	7142.98	2686.02	287.213	2697.7	290.152	2718.22	288.027	2715.39	285.175	19706.7		286.7	4288.72	1867.59	286.612	1879.81	288.144	1882.39	289.806	1934.75	285.722	9329.42
			286.1	6925.24	2686.99	287.92	2699.63	290.274	2715.93	288.17	2708.44	285.216	18513.6		286.75	3995.26	1867.86	287.44	1869.6	288.294	1877.42	289.899	1908.24	285.761	8955.8
			286.15	6827.09	2687.91	288.628	2707.62	290.402	2715.12	288.243	2706.86	285.256	17366.7		286.8	3733.74	1868.11	288.267	1872.73	288.451	1876.11	289.997	1893.7	285.801	8628.42
			286.2	6728.68	2688.78	289.335	2713.76	290.536	2714.88	289.079	2712.45	285.297	16276		286.85	3458.95	1868.32	289.095	1879.71	288.532	1876.23	290.099	1886.44	285.841	8340.29
			286.25	6523.81	2689.62	290.043	2714.74	290.677	2714.83	289.914	2714.7	285.338	15249.4		286.9	3374.95	1868.52	289.922	1881.09	289.641	1880.96	290.151	1884.45	285.88	8084.74
			286.3	6297.89	2690.4	290.75	2714.81	290.75	2714.82	290.75	2714.81	285.379	14292.4		286.95	3055.31	1868.69	290.75	1930.55	290.75	1930.55	290.75	1930.56	285.92	7855.51
			286.35	6007.99	2691.15							285.419	13408.9		287	3009.04	1868.84							285.959	7646.86
			286.4	5791.51	2691.85							285.46	12600.4		287.05	2739.66	1868.97							285.999	7453.63
			286.45	5518.83	2692.51							285.501	11866.9		287.1	2766.2	1869.08							286.038	7271.31
			286.5	5401.13	2693.12							285.541	11206.6		287.15	2692.42	1869.18							286.078	7096.03
			286.55	5155.24	2693.68							285.582	10616.6		287.2	2490.45	1869.27							286.118	6924.59
			286.6	5110.38	2694.21							285.623	10092.8		287.25	2335.06	1869.35							286.157	6754.42
			286.65	4834.3	2694.68							285.663	9630.13		287.3	2298.93	1869.42							286.197	6583.54
			286.7	4647.53	2695.11							285.704	9223.09		287.35	2285.48	1869.49							286.236	6410.54
			286.75	4444.76	2695.51							285.745	8865.69		287.4	2333.44	1869.55							286.276	6234.54
			286.8	4278.45	2695.86							285.786	8551.78		287.45	2329.01	1869.61							286.316	6055.08
			286.85	4079.28	2696.18							285.826	8275.27		287.5	2277.78	1869.68							286.355	5872.11
			286.9	3794.3	2696.47							285.867	8030.19		287.55	2224.24	1869.74							286.395	5685.9
			286.95	3634.73	2696.72							285.908	7810.91		287.6	2347.57	1869.82							286.434	5496.99
			287	3614.03	2696.94							285.948	7612.2		287.65	2460.23	1869.9							286.474	5306.14
			287.05	3448.69	2697.14							285.989	7429.32		287.7	2508.82	1869.99							286.514	5114.24
			287.1	3469.58	2697.31							286.03	7258.1		287.75	2613.5	1870.1							286.553	4922.31
			287.15	3240.95	2697.46							286.07	7094.92		287.8	2674.57	1870.22							286.593	4731.41
			287.2	3290.73	2697.6							286.111	6936.77		287.85	2881.84	1870.37							286.632	4542.62
			287.25	3282.48	2697.72							286.152	6781.19		287.9	3078.42	1870.54							286.672	4357
			287.3	3043.33	2697.84							286.192	6626.31		287.95	3302.54	1870.74							286.712	4175.59
			287.35	3120.3	2697.95							286.233	6470.75		288	3471.68	1870.96							286.751	3999.32
			287.4	3089.13	2698.05							286.274	6313.6		288.05	3936.47	1871.21							286.791	3829.04
			287.45	3057.12	2698.15							286.315	6154.39		288.1	4314.34	1871.5							286.83	3665.53
			287.5	3093.17	2698.25							286.355	5993		288.15	4347.16	1871.83							286.87	3509.43
			287.55	3089.78	2698.35							286.396	5829.6		288.2	4646.64	1872.18							286.909	3361.3
			287.6	3125.58	2698.46							286.437	5664.63		288.25	5085.22	1872.58							286.949	3221.58
			287.65	3168.27	2698.58							286.477	5498.72		288.3	5341.23	1873							286.989	3090.6
			287.7	3155.33	2698.72							286.518	5332.65		288.35	5674.63	1873.45							287.028	2968.64
			287.75	3245.11	2698.88							286.559	5167.27		288.4	5931.03	1873.92							287.068	2855.87
			287.8	3317.89	2699.06							286.599	5003.5		288.45	6143.35	1874.4							287.107	2752.42
			287.85	3556.26	2699.27							286.64	4842.26		288.5	6258.03	1874.9							287.147	2658.4
			287.9	3704.85	2699.52							286.681	4684.46		288.55	6314.39	1875.41							287.187	2573.87
			287.95	3867.29	2699.79							286.721	4530.96		288.6	6146.13	1875.91							287.226	2498.91
			288	3995.02	2700.12							286.762	4382.56		288.65	6226.77	1876.41							287.266	2433.65
			288.05	4322.91	2700.49							286.803	4239.96		288.7	6049.54	1876.89							287.305	2378.24
			288.1	4421.06	2700.92							286.844	4103.79		288.75	5651.08	1877.35							287.345	2332.92
			288.15	4838.68	2701.39							286.884	3974.57		288.8	5525.85	1877.78							287.385	2298.02
			288.2	4900.87	2701.9							286.925	3852.73		288.85	5123.38	1878.19							287.424	2273.98
			288.25	5480.79	2702.47							286.966	3738.6		288.9	5045.51	1878.56							287.464	2261.35
			288.3	5590.96	2703.07							287.006	3632.44		288.95	4577.39	1878.9							287.503	2260.79
			288.35	5788.7	2703.72							287.047	3534.44		289	4400.13	1879.21							287.543	2273.07
			288.4	5987.09	2704.4							287.088	3444.71		289.05	3998.16	1879.49							287.583	2299.1
			288.45	6002.92	2705.09							287.128	3363.36		289.1	3763.54	1879.73							287.622	2339.79
			288.5	6113.38	2705.81							287.169	3290.45		289.15	3440.32	1879.95							287.662	2396.14
			288.55	6158.99	2706.52							287.21	3226.05		289.2	3323.89	1880.14							287.701	2469.09
			288.6	6223.78	2707.23							287.25	3170.24		289.25	3068.34	1880.3							287.741	2559.53
			288.65	5991.77	2707.93							287.291	3123.16		289.3	2821.17	1880.44							287.781	2668.2
			288.7	5866.52	2708.59							287.332	3084.99		289.35	2692	1880.56							287.82	2795.59
			288.75	5818.23	2709.24							287.373	3055.97		289.4	2596.39	1880.66							287.86	2941.91
			288.8	5396.14	2709.84							287.413	3036.45		289.45	2460.99	1880.74							287.899	3106.95
			288.85	5322.11	2710.41							287.454	3026.85		289.5	2449.72	1880.81							287.939	3290.08
			288.9	5010.22	2710.93							287.495	3027.7		289.55	2298.95	1880.87							287.979	3490.07
			288.95	4828.46	2711.41							287.535	3039.6		289.6	2231.46	1880.92							288.018	3705.16
			289	4719.29	2711.84							287.576	3063.21		289.65	2113.71	1880.97							288.058	3932.95
			289.05	4319.77	2712.23							287.617	3099.25		289.7	2023.75	1881							288.097	4170.44
			289.1	4238.81	2712.59							287.657	3148.44		289.75	2100.91	1881.03							288.137	4414.03
			289.15	3916.46	2712.9							287.698	3211.47		289.8	2142.22	1881.05							288.176	4659.57
			289.2	3861.89	2713.18							287.739	3288.93		289.85	1982.52	1881.07							288.216	4902.49
			289.25	3738.94	2713.42							287.779	3381.26		289.9	2025.98	1881.09							288.256	5137.9
			289.3	3606.46	2713.63							287.82	3488.71		289.95	1810.96	1881.1							288.295	5360.72
			289.35	3524.15	2713.82							287.861	3611.24		290	1951.79	1881.11							288.335	5565.9
			289.4	3417.4	2713.98							287.902	3748.46		290.05	1817.49	1881.12							288.374	5748.55
			289.45	3218.31	2714.12							287.942	3899.59		290.1	2061.76	1881.13							288.414	5904.15
			289.5	3161.04	2714.24							287.983	4063.43		290.15	1939.95	1881.13							288.454	6028.73
			289.55	3213.13	2714.34							288.024	4238.25		290.2	1909.29	1881.13							288.493	6119.05
			289.6	3100.25	2714.43							288.064	4421.86		290.25	1928.2	1881.14							288.533	6172.71
			289.65	2907.96	2714.5							288.105	4611.61		290.3	1786.87	1881.14							288.572	6188.26
			289.7	2942.62	2714.56							288.146	4804.35		290.35	1872.4	1881.15							288.612	6165.27
			289.75	2839.46	2714.6							288.186	4996.61		290.4	1856.66	1881.15							288.652	6104.35
			289.8	2723.13	2714.64							288.227	5184.58		290.45	1859.46	1881.15							288.691	6007.11
			289.85	2841.86	2714.67							288.268	5364.29		290.5	1961.69	1881.15							288.731	5876.11
			289.9	2775.54	2714.69							288.308	5531.69		290.55	1918.85	1881.15							288.77	5714.7
			289.95	2771.81	2714.71							288.349	5682.86		290.6	1847.36	1891.63							288.81	5526.96
			290	2769.88	2714.73							288.39	5814.07		290.65	1885.63	1894.03							288.85	5317.45
			290.05	2715.78	2714.74							288.431	5921.98		290.7	1921.02	1905.28							288.889	5091.03
			290.1	2757.66	2714.75							288.471	6003.79		290.75	1901.6	1930.55							288.929	4852.75
			290.15	2740.94	2714.76							288.512	6057.33											288.968	4607.58
			290.2	2799.14	2714.77							288.553	6081.14											289.008	4360.3
			290.25	2757.76	2714.78							288.593	6074.59											289.048	4115.3
			290.3	2703.03	2714.78							288.634	6037.84											289.087	3876.53
			290.35	2689.23	2714.79							288.675	5971.88											289.127	3647.35
			290.4	2721.99	2714.79							288.715	5878.48											289.166	3430.54
			290.45	2681.2	2714.79							288.756	5760.08											289.206	3228.19
			290.5	2682.62	2714.8							288.797	5619.69											289.245	3041.81
			290.55	2721.51	2714.8							288.837	5460.82											289.285	2872.28
			290.6	2640.18	2714.8							288.878	5287.25											289.325	2719.95
			290.65	2640.94	2714.81							288.919	5102.95											289.364	2584.69
			290.7	2598.76	2714.81							288.96	4911.89											289.404	2465.97
			290.75	2775.36	2714.81							289	4717.9											289.443	2362.94
												289.041	4524.59											289.483	2274.51
												289.082	4335.22											289.523	2199.44
												289.122	4152.59											289.562	2136.39
												289.163	3979.06											289.602	2084.01
												289.204	3816.46											289.641	2040.94
												289.244	3666.12											289.681	2005.88
												289.285	3528.9											289.721	1977.64
												289.326	3405.2											289.76	1955.13
												289.366	3295.02											289.8	1937.36
												289.407	3198.03											289.839	1923.48
												289.448	3113.63											289.879	1912.74
												289.489	3041.01											289.919	1904.51
												289.529	2979.2											289.958	1898.27
												289.57	2927.18											289.998	1893.59
												289.611	2883.85											290.037	1890.1
												289.651	2848.15											290.077	1887.54
												289.692	2819.04											290.117	1885.67
												289.733	2795.54											290.156	1884.31
												289.773	2776.78											290.196	1883.34
												289.814	2761.95											290.235	1882.66
												289.855	2750.34											290.275	1882.18
												289.895	2741.34											290.314	1881.84
												289.936	2734.44											290.354	1881.62
												289.977	2729.21											290.394	1881.46
												290.018	2725.27											290.433	1881.36
												290.058	2722.33											290.473	1881.28
												290.099	2720.17											290.512	1881.24
												290.14	2718.6											290.552	1881.63
												290.18	2717.46											290.592	1889.91
												290.221	2716.65											290.631	1893.15
												290.262	2716.07											290.671	1898.73
												290.302	2715.66											290.71	1910.55
												290.343	2715.38											290.75	1930.56
												290.384	2715.19
												290.424	2715.06
												290.465	2714.97
												290.506	2714.91
												290.547	2714.87
												290.587	2714.85
												290.628	2714.84
												290.669	2714.83
												290.709	2714.82
												290.75	2714.82

## Sheet: Fig.2k
Fig.2k			XPS spectra of O 1s of Fe3O4 nanoparticles and MFMs
			Fe3O4												MFNs
			Binding Energy (eV)	Intensity (a.u.)	Intensity (a.u.)	Binding Energy (eV)	Intensity (a.u.)	Binding Energy (eV)	Intensity (a.u.)	Binding Energy (eV)	Intensity (a.u.)	Binding Energy (eV)	Intensity (a.u.)		Binding Energy (eV)	Intensity (a.u.)	Intensity (a.u.)	Binding Energy (eV)	Intensity (a.u.)	Binding Energy (eV)	Intensity (a.u.)	Binding Energy (eV)	Intensity (a.u.)	Binding Energy (eV)	Intensity (a.u.)
			526.2	3829.11	3704.93	526.2	3704.93	526.2	3704.93	526.2	3704.93	526.2	3704.93		526	3494.69	3551.13	526	3551.13	526	3551.13	526	3551.13	526	3551.13
			526.25	3739.06	3704.93	527.335	3708.57	527.417	3707.43	527.101	3705.72	526.235	3704.93		526.05	3548.44	3551.14	527.124	3553.41	527.142	3552.38	526.829	3551.79	526.022	3551.13
			526.3	3687.26	3704.93	527.414	3710.52	528.635	3753.76	528.002	3713.95	526.269	3704.93		526.1	3565.82	3551.16	527.203	3554.54	528.284	3575.16	527.658	3554.41	526.043	3551.14
			526.35	3581.77	3704.93	527.566	3718.54	528.723	3768.77	528.903	3808.7	526.304	3704.93		526.15	3565.26	3551.19	527.356	3559.29	528.379	3584.97	528.487	3574.21	526.065	3551.15
			526.4	3712.18	3704.94	527.711	3738.44	528.893	3812.53	529.804	4399.37	526.338	3704.93		526.2	3525.29	3551.22	527.501	3571.12	528.563	3617.5	529.316	3734.86	526.087	3551.15
			526.45	3642.63	3704.95	527.849	3784.11	529.056	3880.48	530.705	4949.2	526.373	3704.93		526.25	3635.76	3551.25	527.641	3597.86	528.74	3676.37	530.145	4014.59	526.108	3551.16
			526.5	3779.85	3704.95	527.981	3879.8	529.212	3979.42	530.782	4977.18	526.407	3704.94		526.3	3496.77	3551.28	527.773	3652.82	528.909	3774.61	530.974	4226.27	526.13	3551.18
			526.55	3745.26	3704.95	528.107	4062.23	529.361	4115.08	530.931	5032.03	526.442	3704.95		526.35	3710	3551.31	527.9	3755.67	529.07	3926.81	531.045	4247.14	526.151	3551.19
			526.6	3796.78	3704.95	528.227	4380.4	529.503	4293.97	531.073	5091.8	526.476	3704.95		526.4	3596.94	3551.35	528.02	3932.07	529.224	4147.86	531.182	4293.49	526.173	3551.2
			526.65	3706.79	3704.95	528.34	4891.23	529.638	4523.74	531.208	5164.97	526.511	3704.95		526.45	3553.21	3551.38	528.134	4211.14	529.371	4451.67	531.313	4350.03	526.195	3551.22
			526.7	3687.15	3704.96	528.448	5651.71	529.767	4811.77	531.337	5260.76	526.545	3704.95		526.5	3612.19	3551.44	528.242	4621.17	529.51	4849.22	531.438	4423.54	526.216	3551.23
			526.75	3670.78	3705	528.55	6708.51	529.889	5166.06	531.46	5388.96	526.58	3704.95		526.55	3585.89	3551.48	528.345	5184.38	529.643	5346.38	531.557	4522.89	526.238	3551.24
			526.8	3625.09	3705.03	528.647	8087.95	530.005	5592.37	531.577	5558.72	526.614	3704.95		526.6	3601.95	3551.53	528.442	5912.17	529.77	5943.14	531.67	4658.24	526.26	3551.26
			526.85	3746.72	3705.09	528.738	9789.28	530.114	6091.76	531.689	5777.38	526.649	3704.95		526.65	3514.69	3551.58	528.534	6801.84	529.889	6632.66	531.778	4839.73	526.281	3551.27
			526.9	3680.89	3705.16	528.824	11782.5	530.218	6660.74	531.794	6049.32	526.683	3704.96		526.7	3640.21	3551.63	528.62	7836.16	530.003	7401.69	531.881	5075.78	526.303	3551.28
			526.95	3775.11	3705.27	528.905	14011.7	530.316	7289.82	531.894	6374.95	526.718	3704.98		526.75	3724.03	3551.7	528.702	8985.2	530.11	8231.73	531.978	5371.47	526.324	3551.3
			527	3822.96	3705.39	528.981	16402.7	530.409	7964.34	531.989	6750.07	526.752	3705.01		526.8	3481.23	3551.75	528.778	10210.6	530.212	9100.77	532.07	5727.27	526.346	3551.31
			527.05	3818.12	3705.54	529.052	18871.4	530.496	8665.89	532.078	7166.45	526.787	3705.03		526.85	3644.01	3551.82	528.85	11469.5	530.307	9985.18	532.157	6138.62	526.368	3551.33
			527.1	3923.45	3705.72	529.119	21335.3	530.577	9374.61	532.162	7612.76	526.822	3705.07		526.9	3608.58	3551.91	528.917	12720.4	530.397	10862	532.239	6596.27	526.389	3551.34
			527.15	3895.41	3705.93	529.181	23718.8	530.654	10071.5	532.241	8075.56	526.856	3705.12		526.95	3691.02	3551.99	528.979	13926.1	530.482	11710.3	532.317	7087.46	526.411	3551.36
			527.2	4003.46	3706.17	529.239	25960.6	530.726	10739.1	532.316	8541.14	526.891	3705.18		527	3646.08	3552.08	529.037	15056.4	530.561	12512.9	532.39	7597.36	526.433	3551.37
			527.25	3797.05	3706.43	529.293	28015.8	530.793	11363.8	532.386	8996.58	526.925	3705.26		527.05	3562.87	3552.17	529.092	16090	530.635	13256.7	532.459	8110.62	526.454	3551.39
			527.3	3947.35	3706.71	529.343	29856.5	530.855	11935.4	532.451	9430.83	526.96	3705.35		527.1	3711.97	3552.27	529.142	17013.4	530.705	13932.8	532.523	8612.92	526.476	3551.41
			527.35	3887.07	3707.01	529.389	31469.7	530.913	12447.6	532.512	9835.23	526.994	3705.46		527.15	3780.79	3552.38	529.188	17821.1	530.769	14536.5	532.583	9091.92	526.498	3551.44
			527.4	3916.29	3707.32	529.431	32855.6	530.966	12897.9	532.569	10203.7	527.029	3705.59		527.2	3538.9	3552.51	529.23	18513.6	530.829	15066.7	532.639	9537.93	526.519	3551.46
			527.45	4020.71	3707.64	529.47	34023.8	531.016	13286.9	532.621	10532.8	527.063	3705.74		527.25	3623.31	3552.64	529.269	19096.5	530.884	15524.9	532.692	9944.24	526.541	3551.48
			527.5	3902.36	3707.98	529.506	34991	531.061	13617.2	532.67	10821.3	527.098	3705.92		527.3	3722.73	3552.77	529.305	19578.4	530.935	15915.2	532.74	10307	526.562	3551.5
			527.55	4022.65	3708.37	529.538	35778.4	531.103	13893.1	532.715	11069.8	527.132	3706.14		527.35	3664.65	3552.94	529.337	19970.1	530.983	16242.7	532.785	10624.8	526.584	3551.52
			527.6	3982.16	3708.78	529.567	36408.3	531.141	14120	532.757	11280.3	527.167	3706.4		527.4	3790.76	3553.13	529.367	20283.1	531.026	16513.9	532.827	10898.4	526.606	3551.55
			527.65	4022.15	3709.23	529.593	36903.9	531.176	14303.8	532.795	11455.9	527.201	3706.7		527.45	3698.62	3553.32	529.393	20528.9	531.065	16735.3	532.865	11130	526.627	3551.57
			527.7	3991.06	3709.72	529.617	37287.3	531.207	14450.5	532.829	11600.2	527.236	3707.07		527.5	3767.06	3553.55	529.417	20718.9	531.101	16913.7	532.9	11323	526.649	3551.6
			527.75	4161.9	3710.24	529.637	37578.7	531.235	14565.7	532.861	11716.9	527.27	3707.5		527.55	3712.45	3553.79	529.438	20863	531.133	17055.4	532.932	11481.3	526.671	3551.62
			527.8	4194.7	3710.82	529.656	37796.1	531.26	14654.9	532.889	11809.9	527.305	3708.01		527.6	3901.36	3554.06	529.456	20970.3	531.162	17166.5	532.961	11609.2	526.692	3551.65
			527.85	4117.38	3711.45	529.672	37955.3	531.283	14722.7	532.915	11882.9	527.339	3708.64		527.65	3897.63	3554.36	529.472	21048.6	531.189	17252.2	532.987	11710.9	526.714	3551.68
			527.9	4243.65	3712.18	529.686	38069.4	531.303	14773.6	532.938	11939.4	527.374	3709.41		527.7	3848.62	3554.69	529.486	21104.7	531.212	17317.5	533.011	11790.7	526.736	3551.72
			527.95	4266.13	3712.98	529.698	38149.5	531.32	14811	532.958	11982.4	527.408	3710.35		527.75	3976.04	3555.07	529.498	21143.8	531.232	17366.3	533.032	11852.2	526.757	3551.75
			528	4319.58	3713.91	529.708	38204.4	531.335	14838	532.976	12014.6	527.443	3711.51		527.8	3833.92	3555.48	529.509	21170.5	531.25	17402.2	533.051	11898.8	526.779	3551.79
			528.05	4296.07	3714.97	529.717	38241	531.348	14857.1	532.992	12038.2	527.478	3712.96		527.85	3912.54	3555.95	529.517	21188.2	531.266	17428.2	533.068	11933.6	526.8	3551.82
			528.1	4589.53	3716.21	529.723	38264.8	531.359	14870.4	533.006	12055.3	527.512	3714.77		527.9	4062.31	3556.47	529.524	21199.6	531.279	17446.7	533.082	11959.1	526.822	3551.87
			528.15	4699.22	3717.65	529.729	38279.8	531.368	14879.4	533.018	12067.4	527.547	3717.05		527.95	4127.77	3557.07	529.53	21206.7	531.29	17459.5	533.095	11977.3	526.844	3551.91
			528.2	4714.98	3719.3	529.733	38289.1	531.375	14885.4	533.028	12075.8	527.581	3719.89		528	4180.33	3557.75	529.534	21211	531.3	17468.3	533.106	11990.2	526.865	3551.97
			528.25	5046.37	3721.22	529.737	38294.6	531.381	14889.3	533.036	12081.5	527.616	3723.44		528.05	4173.2	3558.52	529.537	21213.6	531.307	17474.1	533.115	11999	526.887	3552.04
			528.3	5287.15	3723.47	529.739	38297.8	531.386	14891.7	533.043	12085.3	527.65	3727.88		528.1	4319.73	3559.44	529.54	21215	531.314	17477.9	533.122	12004.9	526.909	3552.11
			528.35	5727.84	3726.11	529.74	38299.6	531.389	14893.3	533.048	12087.7	527.685	3733.41		528.15	4542.14	3560.51	529.541	21215.8	531.318	17480.4	533.129	12008.7	526.93	3552.18
			528.4	5749.78	3729.19	529.741	38300.5	531.392	14894.2	533.052	12089.3	527.719	3740.28		528.2	4636.76	3561.75	529.542	21216.2	531.322	17481.9	533.134	12011.2	526.952	3552.26
			528.45	6050.12	3732.8	529.742	38301	531.394	14894.8	533.055	12090.2	527.754	3748.78		528.25	4884.44	3563.17	529.543	21216.4	531.325	17482.8	533.138	12012.7	526.973	3552.35
			528.5	6629.28	3737.04	529.742	38301.2	531.395	14895.1	533.058	12090.8	527.788	3759.31		528.3	4901.26	3564.84	529.543	21216.5	531.326	17483.4	533.14	12013.6	526.995	3552.45
			528.55	7035.93	3741.98	529.742	38301.2	531.395	14895.2	533.059	12091.1	527.823	3772.27		528.35	5446.75	3566.82	529.543	21216.5	531.327	17483.7	533.143	12014.1	527.017	3552.57
			528.6	7635.1	3747.75	529.742	38301.2	531.395	14895.2	533.06	12091.3	527.857	3788.18		528.4	5592.82	3569.14	529.543	21216.5	531.328	17483.8	533.144	12014.4	527.038	3552.7
			528.65	8333.53	3754.46	529.742	38301.3	531.395	14895.3	533.061	12091.4	527.892	3807.65		528.45	5978.16	3571.86	529.543	21216.5	531.328	17483.9	533.145	12014.6	527.06	3552.84
			528.7	9137.77	3762.27	529.743	38301.7	531.395	14895.3	533.061	12091.4	527.926	3831.38		528.5	6139.82	3575.03	529.543	21216.7	531.328	17483.9	533.145	12014.7	527.082	3553.01
			528.75	10064	3771.34	529.744	38302.3	531.396	14895.3	533.061	12091.5	527.961	3860.16		528.55	6912.07	3578.71	529.544	21216.9	531.328	17483.9	533.145	12014.7	527.103	3553.21
			528.8	11016.5	3781.84	529.745	38303.1	531.396	14895.4	533.061	12091.5	527.995	3894.96		528.6	7589.96	3582.99	529.546	21217.3	531.328	17483.9	533.145	12014.7	527.125	3553.43
			528.85	12231.7	3793.91	529.747	38304	531.397	14895.7	533.061	12091.5	528.03	3936.86		528.65	8051.08	3587.94	529.548	21217.6	531.329	17484.1	533.145	12014.7	527.147	3553.69
			528.9	13781.7	3807.72	529.75	38304.4	531.398	14896	533.062	12091.6	528.064	3987.08		528.7	8907.34	3593.62	529.551	21217.6	531.33	17484.4	533.146	12014.7	527.168	3553.99
			528.95	15065.3	3823.4	529.754	38303.5	531.401	14896.4	533.062	12091.7	528.099	4047.01		528.75	9706.76	3600.07	529.554	21216.8	531.332	17484.8	533.146	12014.8	527.19	3554.33
			529	16729.2	3841.09	529.758	38299.9	531.404	14896.7	533.064	12091.9	528.134	4118.27		528.8	10433	3607.38	529.559	21214.7	531.335	17485.3	533.147	12014.9	527.211	3554.72
			529.05	18730.2	3860.93	529.764	38291.6	531.408	14896.8	533.066	12092.1	528.168	4202.54		528.85	11607.1	3615.54	529.565	21210.1	531.34	17485.6	533.149	12015.1	527.233	3555.17
			529.1	20325.5	3883.02	529.772	38275.7	531.414	14896.3	533.069	12092.3	528.203	4301.78		528.9	12801	3624.58	529.573	21201.6	531.345	17485.4	533.151	12015.3	527.255	3555.69
			529.15	22415.7	3907.46	529.781	38248.4	531.42	14894.8	533.073	12092.4	528.237	4418.2		528.95	13592.7	3634.56	529.582	21187.2	531.353	17484.3	533.154	12015.3	527.276	3556.28
			529.2	24254.2	3934.25	529.791	38204.4	531.429	14891.6	533.078	12092	528.272	4554.09		529	14535.5	3645.48	529.592	21164.3	531.362	17481.4	533.159	12014.9	527.298	3556.96
			529.25	26211.3	3963.38	529.803	38137.2	531.438	14885.6	533.084	12090.9	528.306	4711.97		529.05	15601.4	3657.34	529.605	21129.6	531.373	17475.6	533.164	12013.8	527.32	3557.76
			529.3	28258.5	3994.76	529.817	38038.6	531.45	14875.8	533.092	12088.6	528.341	4894.65		529.1	16355.4	3670.14	529.619	21079	531.386	17465.4	533.171	12011.5	527.341	3558.67
			529.35	30230.2	4028.26	529.833	37898.6	531.464	14860.3	533.102	12084.5	528.375	5105.01		529.15	17363.4	3683.8	529.635	21007.4	531.402	17448.7	533.179	12007.3	527.363	3559.73
			529.4	32175.2	4063.83	529.852	37705.2	531.48	14837.4	533.113	12077.7	528.41	5346.04		529.2	18424.4	3698.28	529.653	20908.7	531.42	17423.1	533.189	12000	527.384	3560.94
			529.45	33760.2	4101.33	529.872	37444.1	531.498	14804.4	533.125	12067.1	528.444	5621.01		529.25	19347.8	3713.55	529.674	20775.9	531.441	17385.3	533.201	11988.6	527.406	3562.33
			529.5	35061	4140.57	529.895	37099.6	531.518	14758.5	533.14	12051.4	528.479	5933.27		529.3	20150.9	3729.54	529.697	20600.8	531.465	17331.5	533.215	11971.1	527.428	3563.92
			529.55	36014.9	4181.27	529.92	36653.4	531.541	14696.2	533.157	12028.8	528.513	6286.05		529.35	20787.6	3746.15	529.723	20374.3	531.493	17256.8	533.231	11945.7	527.449	3565.74
			529.6	36820.3	4223.13	529.948	36086.5	531.567	14613.3	533.176	11997.4	528.548	6682.69		529.4	21210.5	3763.32	529.751	20086.8	531.523	17155.9	533.25	11909.7	527.471	3567.83
			529.65	38061.2	4265.85	529.979	35378.1	531.595	14505.5	533.198	11954.9	528.582	7126.72		529.45	21932.1	3780.94	529.782	19727.8	531.558	17022.4	533.271	11860.1	527.493	3570.22
			529.7	39078.1	4309.08	530.013	34508.8	531.626	14367.8	533.222	11898.4	528.617	7621.11		529.5	22515.4	3798.87	529.816	19287.4	531.596	16849.4	533.294	11793.5	527.514	3572.95
			529.75	39235.1	4352.49	530.05	33459.9	531.661	14194.9	533.249	11824.9	528.651	8168.81		529.55	22466.7	3816.98	529.854	18756	531.638	16629.2	533.32	11705.7	527.536	3576.06
			529.8	38843	4395.79	530.09	32215.9	531.699	13981.5	533.279	11731.1	528.686	8772.89		529.6	22549	3835.15	529.894	18125.9	531.685	16354.1	533.349	11592.6	527.558	3579.59
			529.85	38474.2	4438.68	530.134	30767.3	531.74	13722.3	533.311	11613.3	528.721	9435.48		529.65	22807.4	3853.31	529.938	17391.8	531.735	16016.2	533.381	11449.3	527.579	3583.62
			529.9	37953.1	4480.91	530.181	29112	531.785	13412.8	533.347	11467.9	528.755	10158.4		529.7	22385.5	3871.34	529.985	16552.5	531.791	15608.3	533.417	11271.1	527.601	3588.19
			529.95	36815.4	4522.18	530.231	27258.1	531.834	13049.4	533.386	11291.5	528.79	10943.5		529.75	21953.9	3889.16	530.036	15611.8	531.851	15124.6	533.455	11053.6	527.622	3593.37
			530	35729.6	4562.14	530.285	25226	531.886	12630.2	533.428	11080.7	528.824	11791.2		529.8	21603.7	3906.62	530.091	14579.6	531.916	14561.3	533.497	10792.8	527.644	3599.24
			530.05	34540.4	4600.61	530.343	23050	531.943	12155.3	533.474	10833.2	528.859	12701.6		529.85	20941.9	3923.7	530.15	13473	531.987	13917.9	533.543	10485.8	527.666	3605.88
			530.1	33051.1	4637.4	530.406	20778	532.004	11627.6	533.524	10547.6	528.893	13674.2		529.9	20821.8	3940.34	530.212	12315.8	532.063	13197.6	533.593	10131.6	527.687	3613.36
			530.15	31740.6	4672.39	530.472	18470.7	532.069	11053.7	533.577	10224	528.928	14707.3		529.95	20079.2	3956.47	530.279	11138.5	532.144	12408.7	533.647	9731.2	527.709	3621.81
			530.2	30365.9	4705.53	530.543	16198.2	532.139	10443.5	533.635	9864.49	528.962	15798.2		530	19665.8	3972.08	530.351	9976.54	532.232	11564.8	533.704	9288.53	527.731	3631.32
			530.25	28461.8	4736.78	530.618	14033.4	532.213	9810.58	533.696	9473.18	528.997	16943.4		530.05	18866.6	3987.19	530.426	8867.15	532.325	10685.2	533.766	8810.66	527.752	3642
			530.3	27046.5	4766.14	530.697	12046.7	532.292	9171.54	533.762	9056.72	529.031	18138.8		530.1	18418.9	4001.82	530.507	7846.38	532.425	9794.07	533.833	8308.14	527.774	3653.99
			530.35	25155.6	4793.64	530.781	10296.2	532.376	8545.29	533.832	8624.25	529.066	19378.3		530.15	17905.6	4015.99	530.592	6944.77	532.531	8918.99	533.904	7794.58	527.796	3667.4
			530.4	23708.9	4819.41	530.87	8822.78	532.465	7951.46	533.906	8186.97	529.1	20655.2		530.2	17422.3	4029.71	530.681	6184.03	532.644	8088.92	533.98	7285.9	527.817	3682.42
			530.45	22777.3	4843.46	530.964	7643.67	532.56	7408.57	533.986	7757.47	529.135	21962.6		530.25	16791.7	4043.05	530.776	5574.33	532.763	7331.06	534.061	6799.22	527.839	3699.19
			530.5	21145.1	4865.9	531.063	6752.34	532.659	6932.01	534.07	7348.92	529.169	23291.1		530.3	16631.2	4056.03	530.876	5113.58	532.89	6667.93	534.146	6351.03	527.86	3717.88
			530.55	20230.9	4886.93	531.168	6120.86	532.765	6532.37	534.159	6973.77	529.204	24631.4		530.35	16422.6	4068.73	530.981	4788.58	533.023	6114.34	534.237	5955.24	527.882	3738.67
			530.6	19194.6	4906.65	531.277	5706.29	532.875	6214.2	534.253	6642.35	529.238	25973.5		530.4	16150.4	4081.22	531.092	4578.18	533.165	5675.8	534.333	5621.68	527.904	3761.78
			530.65	18707.7	4925.23	531.392	5458.65	532.992	5975.56	534.352	6361.63	529.273	27306.1		530.45	16000.6	4093.52	531.208	4457.29	533.314	5348.05	534.435	5354.66	527.925	3787.43
			530.7	17619.9	4942.86	531.513	5329.17	533.115	5808.61	534.456	6134.74	529.307	28617.7		530.5	16060.4	4105.7	531.33	4400.75	533.47	5118.48	534.543	5152.74	527.947	3815.81
			530.75	16958.9	4959.59	531.639	5275.68	533.244	5701.58	534.567	5960.66	529.342	29896.5		530.55	15775.7	4117.79	531.458	4386.51	533.635	4969.08	534.656	5009.35	527.969	3847.21
			530.8	16901.8	4975.62	531.772	5266.28	533.379	5640.42	534.682	5834.37	529.377	31130.6		530.6	15957.6	4129.82	531.591	4397.52	533.808	4879.66	534.775	4914.33	527.99	3881.85
			530.85	16234.2	4991.02	531.84	5271.08	533.521	5611.09	534.804	5748.15	529.411	32307.8		530.65	16222	4141.85	531.66	4408.53	533.989	4830.88	534.9	4856.04	528.012	3920.02
			530.9	15739.1	5005.91	532.667	5413.52	533.669	5601.56	534.931	5693.29	529.446	33416.3		530.7	16089.8	4153.9	532.484	4564.36	534.179	4807.01	535.032	4823.25	528.033	3962.01
			530.95	15864.8	5020.37	533.493	5556.69	533.824	5602.36	535.065	5660.86	529.48	34445.1		530.75	16090.2	4165.98	533.307	4704.76	534.378	4796.73	535.17	4806.52	528.055	4008.11
			531	15432.6	5034.51	534.32	5616.98	533.904	5604.62	535.205	5643.19	529.515	35383		530.8	15939.4	4178.12	534.13	4779.31	534.586	4793.15	535.314	4798.88	528.077	4058.68
			531.05	15425.2	5048.44	535.147	5626.98	534.869	5625.43	535.277	5638.77	529.549	36220.2		530.85	16169.3	4190.36	534.953	4792.12	534.803	4792.48	535.466	4795.9	528.098	4113.99
			531.1	15135.6	5062.17	535.973	5661.09	535.835	5656.75	536.038	5661.8	529.584	36948.2		530.9	16409.3	4202.69	535.777	4794.74	534.915	4792.59	535.544	4795.31	528.12	4174.44
			531.15	15031.6	5075.76	536.8	5717.76	536.8	5717.76	536.8	5717.76	529.618	37559		530.95	16570.3	4215.08	536.6	4857.49	536.6	4857.49	536.6	4857.49	528.142	4240.34
			531.2	15215	5089.29							529.653	38046.5		531	16532.9	4227.57							528.163	4312.09
			531.25	15151.3	5102.74							529.687	38406		531.05	16755.8	4240.18							528.185	4390.05
			531.3	15292.3	5116.13							529.722	38634.2		531.1	17032.7	4252.93							528.207	4474.61
			531.35	15352.9	5129.47							529.756	38729.7		531.15	16969.8	4265.8							528.228	4566.18
			531.4	15174.4	5142.76							529.791	38692.9		531.2	17142.8	4278.76							528.25	4665.13
			531.45	15398.7	5156.03							529.825	38525.5		531.25	17231.3	4291.81							528.271	4771.95
			531.5	15354.6	5169.21							529.86	38231.3		531.3	17517.4	4304.93							528.293	4886.94
			531.55	15028.3	5182.24							529.894	37815.6		531.35	17614.4	4318.08							528.315	5010.61
			531.6	15143.1	5195.07							529.929	37285		531.4	17655.9	4331.21							528.336	5143.3
			531.65	14899.9	5207.69							529.964	36647.8		531.45	17580.2	4344.3							528.358	5285.43
			531.7	14989.8	5220.09							529.998	35913.2		531.5	17638.4	4357.32							528.38	5437.41
			531.75	14577.4	5232.18							530.033	35091.5		531.55	17405.5	4370.24							528.401	5599.53
			531.8	14000.2	5243.98							530.067	34194.1		531.6	17206.1	4383.02							528.423	5772.32
			531.85	13772.6	5255.51							530.102	33233		531.65	16966.7	4395.6							528.444	5955.93
			531.9	13685.1	5266.72							530.136	32220		531.7	16693.8	4407.95							528.466	6150.83
			531.95	13475.7	5277.63							530.171	31168		531.75	16527	4420.05							528.488	6357.22
			532	12945.7	5288.19							530.205	30089.5		531.8	16252.9	4431.84							528.509	6575.39
			532.05	13008.9	5298.46							530.24	28996.5		531.85	16041.4	4443.31							528.531	6805.59
			532.1	12898.2	5308.51							530.274	27900.9		531.9	15612.1	4454.47							528.553	7047.91
			532.15	12606.8	5318.34							530.309	26814.2		531.95	15210.4	4465.29							528.574	7302.68
			532.2	12431.1	5327.96							530.343	25746.6		532	15047.2	4475.78							528.596	7569.76
			532.25	12173.4	5337.39							530.378	24707.7		532.05	14295	4485.93							528.618	7849.43
			532.3	12259.9	5346.69							530.412	23706.3		532.1	14050.8	4495.78							528.639	8141.49
			532.35	12217.7	5355.88							530.447	22749.8		532.15	13917.8	4505.34							528.661	8445.96
			532.4	12087.2	5364.97							530.481	21844.4		532.2	13335.5	4514.64							528.682	8762.7
			532.45	12029.6	5374.04							530.516	20995.7		532.25	13145.4	4523.72							528.704	9091.42
			532.5	11923.3	5383.1							530.55	20207.6		532.3	12947.3	4532.6							528.726	9432.04
			532.55	12010.8	5392.19							530.585	19482.7		532.35	13049.1	4541.36							528.747	9783.97
			532.6	12150.7	5401.29							530.62	18823		532.4	12952	4550.01							528.769	10147.1
			532.65	12136.3	5410.43							530.654	18229.1		532.45	12841.3	4558.59							528.791	10520.7
			532.7	12557.4	5419.61							530.689	17700.5		532.5	12995.5	4567.17							528.812	10904.3
			532.75	12349.2	5428.85							530.723	17236		532.55	12868.1	4575.76							528.834	11297.2
			532.8	12619.1	5438.15							530.758	16833.5		532.6	12988.5	4584.41							528.856	11698.7
			532.85	12467.9	5447.48							530.792	16490.1		532.65	13075	4593.08							528.877	12108.2
			532.9	12555.1	5456.85							530.827	16202.1		532.7	13216.2	4601.79							528.899	12524.5
			532.95	12614	5466.22							530.861	15965.7		532.75	13329.2	4610.56							528.92	12947.1
			533	12575.7	5475.48							530.896	15776.4		532.8	13465.2	4619.38							528.942	13374.6
			533.05	12515.1	5484.65							530.93	15629.3		532.85	13557.2	4628.23							528.964	13806.1
			533.1	12423	5493.71							530.965	15519.6		532.9	13500.5	4637.07							528.985	14240.5
			533.15	12568.6	5502.62							530.999	15442.2		532.95	13415.6	4645.88							529.007	14676.6
			533.2	12153	5511.32							531.034	15392		533	13569.2	4654.62							529.029	15113.2
			533.25	11806.9	5519.82							531.068	15363.9		533.05	13677.6	4663.27							529.05	15548.8
			533.3	11726.5	5528.05							531.103	15353.1		533.1	13209.3	4671.8							529.072	15982.5
			533.35	11681.7	5535.97							531.137	15354.9		533.15	13028.2	4680.14							529.093	16412.5
			533.4	11344.4	5543.57							531.172	15364.8		533.2	12841.2	4688.26							529.115	16837.7
			533.45	10967.1	5550.76							531.207	15378.8		533.25	12567.4	4696.16							529.137	17256.7
			533.5	10941.4	5557.59							531.241	15393.2		533.3	12441.2	4703.77							529.158	17668
			533.55	10362.7	5564.06							531.276	15404.5		533.35	12132.1	4711.05							529.18	18070.3
			533.6	10077.8	5570.14							531.31	15409.8		533.4	11600.3	4718.01							529.202	18462.1
			533.65	9759.77	5575.78							531.345	15406.5		533.45	11248.8	4724.63							529.223	18842.3
			533.7	9244.02	5581							531.379	15392.6		533.5	10981.8	4730.91							529.245	19209.2
			533.75	9181.88	5585.82							531.414	15366.4		533.55	10548.8	4736.79							529.267	19561.9
			533.8	8827.43	5590.23							531.448	15326.7		533.6	10116.2	4742.31							529.288	19898.9
			533.85	8493.51	5594.26							531.483	15272.6		533.65	9807.84	4747.45							529.31	20219.1
			533.9	8084.46	5597.92							531.517	15203.8		533.7	9335.15	4752.25							529.331	20521.5
			533.95	7874.65	5601.21							531.552	15120.1		533.75	9070.38	4756.67							529.353	20804.8
			534	7693.41	5604.19							531.586	15021.8		533.8	8433.78	4760.73							529.375	21068.3
			534.05	7491.72	5606.83							531.621	14909.7		533.85	8385.99	4764.42							529.396	21311
			534.1	7271.4	5609.2							531.655	14784.7		533.9	8178.8	4767.78							529.418	21532.2
			534.15	6978.92	5611.33							531.69	14648		533.95	7733.58	4770.82							529.44	21731.2
			534.2	6639.03	5613.26							531.724	14501		534	7268.57	4773.55							529.461	21907.4
			534.25	6707	5614.97							531.759	14345.4		534.05	7020.82	4775.97							529.483	22060.5
			534.3	6433.61	5616.45							531.793	14183.1		534.1	6596.89	4778.15							529.504	22190.1
			534.35	6521.9	5617.77							531.828	14015.8		534.15	6514.46	4780.07							529.526	22296
			534.4	6469.21	5618.92							531.863	13845.6		534.2	6321.88	4781.75							529.548	22378.1
			534.45	6450.74	5619.96							531.897	13674.6		534.25	5906.52	4783.21							529.569	22436.4
			534.5	6026.1	5620.92							531.932	13504.6		534.3	5768.06	4784.5							529.591	22471.3
			534.55	5875.19	5621.8							531.966	13337.7		534.35	5764.3	4785.62							529.613	22482.8
			534.6	6070.73	5622.58							532.001	13175.9		534.4	5606.44	4786.6							529.634	22471.6
			534.65	5888.41	5623.28							532.035	13020.8		534.45	5553.16	4787.45							529.656	22438
			534.7	6086.95	5623.88							532.07	12874.3		534.5	5338.57	4788.19							529.678	22382.8
			534.75	5999.89	5624.38							532.104	12737.7		534.55	5399.61	4788.86							529.699	22306.7
			534.8	5974.57	5624.83							532.139	12612.5		534.6	5239.85	4789.45							529.721	22210.5
			534.85	5691.63	5625.27							532.173	12499.7		534.65	5035.27	4789.97							529.742	22095.2
			534.9	5757.12	5625.65							532.208	12400.1		534.7	5133.54	4790.43							529.764	21961.9
			534.95	5726.79	5626.01							532.242	12314.5		534.75	5074.76	4790.83							529.786	21811.7
			535	5559.05	5626.31							532.277	12243.2		534.8	5131.11	4791.2							529.807	21645.8
			535.05	5700.72	5626.58							532.311	12186.4		534.85	4957.54	4791.52							529.829	21465.5
			535.1	5753.35	5626.79							532.346	12143.9		534.9	4928.53	4791.82							529.851	21272.1
			535.15	5592.72	5626.99							532.38	12115.4		534.95	5037.13	4792.1							529.872	21066.8
			535.2	5665.5	5627.17							532.415	12100.3		535	4822.19	4792.36							529.894	20851.3
			535.25	5656.92	5627.33							532.45	12097.7		535.05	5080.68	4792.61							529.916	20626.9
			535.3	5728.04	5628.9							532.484	12106.7		535.1	4829.75	4792.83							529.937	20395
			535.35	5496.53	5630.94							532.519	12125.9		535.15	5038.13	4793.04							529.959	20157.1
			535.4	5600.73	5632.37							532.553	12154		535.2	4847.95	4793.24							529.98	19914.7
			535.45	5568.92	5635.64							532.588	12189.3		535.25	4916.81	4793.41							530.002	19669.2
			535.5	5578.11	5638.34							532.622	12230.3		535.3	4920.12	4793.57							530.024	19422
			535.55	5756.08	5640.33							532.657	12275.1		535.35	4800.72	4793.71							530.045	19174.5
			535.6	5774.88	5641.48							532.691	12321.9		535.4	4873.17	4793.87							530.067	18928.1
			535.65	5697.48	5644.85							532.726	12368.8		535.45	4819.2	4794							530.089	18684.1
			535.7	5836.33	5647.93							532.76	12413.9		535.5	4755.9	4794.14							530.11	18443.7
			535.75	5628.26	5651.2							532.795	12455.4		535.55	4735.87	4794.27							530.132	18208
			535.8	5593.46	5655.12							532.829	12491.4		535.6	4816.76	4794.38							530.153	17978.4
			535.85	5644.75	5657.47							532.864	12520.4		535.65	4967.15	4794.5							530.175	17755.7
			535.9	5788.48	5659.15							532.898	12540.5		535.7	4790	4794.59							530.197	17541
			535.95	5599	5661.02							532.933	12550.5		535.75	5021.48	4794.68							530.218	17335.1
			536	5623.83	5661.16							532.967	12548.8		535.8	4765.9	4794.79							530.24	17138.9
			536.05	5695.73	5661.91							533.002	12534.5		535.85	4731.18	4794.9							530.262	16953.1
			536.1	5599.75	5663.26							533.036	12506.4		535.9	4826.93	4795.02							530.283	16778.2
			536.15	5717.36	5666.4							533.071	12464		535.95	4621.48	4795.12							530.305	16615
			536.2	5742.52	5667.42							533.106	12406.6		536	4828.54	4795.22							530.327	16463.7
			536.25	5639.57	5669.4							533.14	12333.9		536.05	4883.45	4795.3							530.348	16324.9
			536.3	5710.98	5672.06							533.175	12245.8		536.1	4833.03	4795.38							530.37	16198.7
			536.35	5666.55	5673.89							533.209	12142.3		536.15	4882.51	4795.7							530.391	16085.3
			536.4	5854.13	5676.35							533.244	12023.8		536.2	4801.28	4797.94							530.413	15985
			536.45	5585.96	5680.17							533.278	11890.6		536.25	4789.87	4810.15							530.435	15897.5
			536.5	5716.6	5682.79							533.313	11743.5		536.3	4804.93	4824.28							530.456	15823.1
			536.55	5717.7	5685.07							533.347	11583.3		536.35	4745.99	4831.67							530.478	15761.3
			536.6	5631.93	5687.05							533.382	11410.9		536.4	4739.79	4836.17							530.5	15712.2
			536.65	5688.91	5689.24							533.416	11227.4		536.45	4882.23	4836.72							530.521	15675.4
			536.7	5892.82	5689.36							533.451	11034		536.5	4913.89	4841.15							530.543	15650.5
			536.75	5650.31	5704.63							533.485	10832		536.55	5003.43	4848.47							530.564	15637.3
			536.8	5630.65	5717.76							533.52	10622.8		536.6	4849.06	4857.49							530.586	15635.1
												533.554	10407.7											530.608	15643.5
												533.589	10188.2											530.629	15662.1
												533.623	9965.69											530.651	15690.1
												533.658	9741.54											530.673	15726.9
												533.693	9517.07											530.694	15772
												533.727	9293.59											530.716	15824.6
												533.762	9072.39											530.738	15884.1
												533.796	8854.59											530.759	15949.7
												533.831	8641.19											530.781	16020.7
												533.865	8433.24											530.802	16096.3
												533.9	8231.58											530.824	16175.9
												533.934	8036.82											530.846	16258.7
												533.969	7849.74											530.867	16344
												534.003	7670.83											530.889	16431
												534.038	7500.4											530.911	16519.1
												534.072	7338.84											530.932	16607.6
												534.107	7186.34											530.954	16695.7
												534.141	7042.98											530.976	16782.9
												534.176	6908.78											530.997	16868.4
												534.21	6783.7											531.019	16951.7
												534.245	6667.54											531.04	17032.3
												534.279	6560.07											531.062	17109.5
												534.314	6461.08											531.084	17182.9
												534.349	6370.26											531.105	17251.9
												534.383	6287.21											531.127	17316.1
												534.418	6211.61											531.149	17375
												534.452	6143.06											531.17	17428.3
												534.487	6081.11											531.192	17475.6
												534.521	6025.36											531.213	17516.6
												534.556	5975.38											531.235	17551
												534.59	5930.71											531.257	17578.5
												534.625	5890.94											531.278	17599
												534.659	5855.67											531.3	17612.2
												534.694	5824.49											531.322	17618.1
												534.728	5797.01											531.343	17616.4
												534.763	5772.9											531.365	17607.2
												534.797	5751.83											531.387	17590.3
												534.832	5733.49											531.408	17565.8
												534.866	5717.58											531.43	17533.8
												534.901	5703.83											531.451	17494.2
												534.936	5691.98											531.473	17447.2
												534.97	5681.81											531.495	17393
												535.005	5673.11											531.516	17331.6
												535.039	5665.69											531.538	17263.3
												535.074	5659.38											531.56	17188.3
												535.108	5654.03											531.581	17106.8
												535.143	5649.53											531.603	17019.1
												535.177	5645.76											531.624	16925.6
												535.212	5642.6											531.646	16826.4
												535.246	5639.97											531.668	16722.1
												535.281	5638.66											531.689	16612.9
												535.315	5637.99											531.711	16499.2
												535.35	5637.82											531.733	16381.5
												535.384	5637.52											531.754	16260.2
												535.419	5638.13											531.776	16135.6
												535.453	5639.48											531.798	16008.3
												535.488	5640.62											531.819	15878.7
												535.522	5641.59											531.841	15747.3
												535.557	5642.37											531.862	15614.6
												535.592	5642.78											531.884	15481
												535.626	5644.43											531.906	15347
												535.661	5646.44											531.927	15213.1
												535.695	5648.37											531.949	15079.9
												535.73	5650.45											531.971	14947.7
												535.764	5652.77											531.992	14817
												535.799	5655.38											532.014	14688.3
												535.833	5656.96											532.036	14562.1
												535.868	5658.28											532.057	14438.8
												535.902	5659.4											532.079	14318.8
												535.937	5660.66											532.1	14202.5
												535.971	5661.18											532.122	14090.2
												536.006	5661.32											532.144	13982.5
												536.04	5661.82											532.165	13879.4
												536.075	5662.63											532.187	13781.5
												536.109	5663.89											532.209	13689
												536.144	5666.05											532.23	13602
												536.178	5667											532.252	13520.8
												536.213	5667.95											532.273	13445.6
												536.248	5669.31											532.295	13376.6
												536.282	5671.12											532.317	13313.7
												536.317	5672.67											532.338	13257.2
												536.351	5673.95											532.36	13206.9
												536.386	5675.65											532.382	13163
												536.42	5677.9											532.403	13125.3
												536.455	5680.42											532.425	13093.7
												536.489	5682.23											532.447	13068.1
												536.524	5683.88											532.468	13048.4
												536.558	5685.4											532.49	13034.2
												536.593	5686.77											532.511	13025.4
												536.627	5688.25											532.533	13021.7
												536.662	5689.27											532.555	13022.7
												536.696	5689.35											532.576	13028
												536.731	5698.81											532.598	13037.3
												536.765	5708.69											532.62	13050.1
												536.8	5717.76											532.641	13066
																								532.663	13084.5
																								532.684	13105.1
																								532.706	13127.2
																								532.728	13150.4
																								532.749	13174
																								532.771	13197.6
																								532.793	13220.6
																								532.814	13242.4
																								532.836	13262.4
																								532.858	13280
																								532.879	13294.9
																								532.901	13306.3
																								532.922	13313.8
																								532.944	13317
																								532.966	13315.2
																								532.987	13308.2
																								533.009	13295.5
																								533.031	13276.7
																								533.052	13251.5
																								533.074	13219.5
																								533.096	13180.6
																								533.117	13134.4
																								533.139	13080.9
																								533.16	13019.9
																								533.182	12951.2
																								533.204	12875
																								533.225	12791
																								533.247	12699.6
																								533.269	12600.5
																								533.29	12494.1
																								533.312	12380.6
																								533.333	12260
																								533.355	12132.7
																								533.377	11998.9
																								533.398	11859
																								533.42	11713.3
																								533.442	11562.3
																								533.463	11406.2
																								533.485	11245.6
																								533.507	11080.8
																								533.528	10912.3
																								533.55	10740.6
																								533.571	10566.2
																								533.593	10389.5
																								533.615	10211
																								533.636	10031.3
																								533.658	9850.73
																								533.68	9669.81
																								533.701	9489.07
																								533.723	9308.81
																								533.744	9129.62
																								533.766	8951.8
																								533.788	8775.83
																								533.809	8602.05
																								533.831	8430.8
																								533.853	8262.49
																								533.874	8097.32
																								533.896	7935.69
																								533.918	7777.75
																								533.939	7623.81
																								533.961	7474.05
																								533.982	7328.64
																								534.004	7187.78
																								534.026	7051.5
																								534.047	6920.03
																								534.069	6793.34
																								534.091	6671.56
																								534.112	6554.69
																								534.134	6442.74
																								534.156	6335.73
																								534.177	6233.58
																								534.199	6136.31
																								534.22	6043.77
																								534.242	5955.98
																								534.264	5872.79
																								534.285	5794.12
																								534.307	5719.86
																								534.329	5649.86
																								534.35	5584.03
																								534.372	5522.18
																								534.393	5464.23
																								534.415	5409.97
																								534.437	5359.29
																								534.458	5312.02
																								534.48	5268
																								534.502	5227.11
																								534.523	5189.14
																								534.545	5154
																								534.567	5121.48
																								534.588	5091.47
																								534.61	5063.8
																								534.631	5038.34
																								534.653	5014.97
																								534.675	4993.51
																								534.696	4973.88
																								534.718	4955.93
																								534.74	4939.55
																								534.761	4924.63
																								534.783	4911.06
																								534.804	4898.74
																								534.826	4887.56
																								534.848	4877.45
																								534.869	4868.32
																								534.891	4860.09
																								534.913	4852.67
																								534.934	4846.01
																								534.956	4840.03
																								534.978	4834.67
																								534.999	4829.89
																								535.021	4825.62
																								535.042	4821.81
																								535.064	4818.43
																								535.086	4815.42
																								535.107	4812.76
																								535.129	4810.4
																								535.151	4808.32
																								535.172	4806.49
																								535.194	4804.88
																								535.216	4803.47
																								535.237	4802.23
																								535.259	4801.14
																								535.28	4800.2
																								535.302	4799.38
																								535.324	4798.66
																								535.345	4798.04
																								535.367	4797.51
																								535.389	4797.06
																								535.41	4796.68
																								535.432	4796.34
																								535.453	4796.06
																								535.475	4795.83
																								535.497	4795.64
																								535.518	4795.47
																								535.54	4795.34
																								535.562	4795.23
																								535.583	4795.14
																								535.605	4795.07
																								535.627	4795.02
																								535.648	4794.98
																								535.67	4794.95
																								535.691	4794.92
																								535.713	4794.91
																								535.735	4794.9
																								535.756	4794.9
																								535.778	4794.92
																								535.8	4794.94
																								535.821	4794.96
																								535.843	4794.99
																								535.864	4795.02
																								535.886	4795.06
																								535.908	4795.1
																								535.929	4795.13
																								535.951	4795.16
																								535.973	4795.2
																								535.994	4795.24
																								536.016	4795.27
																								536.038	4795.3
																								536.059	4795.33
																								536.081	4795.36
																								536.102	4795.41
																								536.124	4795.54
																								536.146	4795.68
																								536.167	4796.48
																								536.189	4797.45
																								536.211	4800.54
																								536.232	4805.82
																								536.254	4811.25
																								536.276	4817.36
																								536.297	4823.47
																								536.319	4827.06
																								536.34	4830.25
																								536.362	4832.75
																								536.384	4834.7
																								536.405	4836.23
																								536.427	4836.47
																								536.449	4836.7
																								536.47	4838.51
																								536.492	4840.43
																								536.513	4843.12
																								536.535	4846.29
																								536.557	4849.69
																								536.578	4853.59
																								536.6	4857.49

## Sheet: Fig.3a
Fig.3a			Pressure and temperature evolution during CO2@Water clathrate formation in pure water
					Time (min)	Pressure (MPa)	Temperature (K)
					0	4.118	288.112
					0.16667	4.118	288.112
					0.33333	4.119	288.112
					0.5	4.119	288.112
					0.66667	4.119	288.112
					0.83333	4.119	288.112
					1	4.119	288.112
					1.16667	4.119	288.112
					1.33333	4.119	288.112
					1.5	4.119	288.112
					1.66667	4.119	288.112
					1.83333	4.119	288.112
					2	4.119	288.112
					2.16667	4.119	288.112
					2.33333	4.118	288.112
					2.5	4.119	288.112
					2.66667	4.119	288.112
					2.83333	4.118	288.102
					3	4.118	288.102
					3.16667	4.118	288.092
					3.33333	4.118	288.092
					3.5	4.118	288.092
					3.66667	4.118	288.092
					3.83333	4.118	288.083
					4	4.118	288.083
					4.16667	4.118	288.073
					4.33333	4.118	288.063
					4.5	4.116	288.063
					4.66667	4.116	288.053
					4.83333	4.116	288.043
					5	4.116	288.034
					5.16667	4.115	288.024
					5.33333	4.115	288.014
					5.5	4.115	288.005
					5.66667	4.114	287.994
					5.83333	4.114	287.985
					6	4.114	287.965
					6.16667	4.113	287.956
					6.33333	4.113	287.946
					6.5	4.111	287.936
					6.66667	4.111	287.916
					6.83333	4.111	287.907
					7	4.11	287.897
					7.16667	4.11	287.878
					7.33333	4.11	287.858
					7.5	4.109	287.858
					7.66667	4.109	287.848
					7.83333	4.107	287.829
					8	4.107	287.799
					8.16667	4.107	287.79
					8.33333	4.106	287.77
					8.5	4.106	287.751
					8.66667	4.106	287.741
					8.83333	4.105	287.731
					9	4.105	287.702
					9.16667	4.104	287.692
					9.33333	4.102	287.672
					9.5	4.102	287.643
					9.66667	4.101	287.634
					9.83333	4.101	287.614
					10	4.1	287.585
					10.1667	4.099	287.575
					10.3333	4.099	287.545
					10.5	4.097	287.526
					10.6667	4.097	287.516
					10.8333	4.097	287.487
					11	4.096	287.467
					11.1667	4.095	287.449
					11.3333	4.094	287.429
					11.5	4.094	287.409
					11.6667	4.094	287.4
					11.8333	4.093	287.369
					12	4.093	287.34
					12.1667	4.091	287.322
					12.3333	4.09	287.302
					12.5	4.089	287.282
					12.6667	4.089	287.262
					12.8333	4.088	287.243
					13	4.088	287.214
					13.1667	4.086	287.204
					13.3333	4.085	287.165
					13.5	4.085	287.135
					13.6667	4.084	287.116
					13.8333	4.082	287.097
					14	4.082	287.087
					14.1667	4.081	287.058
					14.3333	4.08	287.028
					14.5	4.08	287.009
					14.6667	4.079	286.979
					14.8333	4.078	286.96
					15	4.078	286.941
					15.1667	4.076	286.911
					15.3333	4.075	286.872
					15.5	4.075	286.862
					15.6667	4.074	286.843
					15.8333	4.072	286.814
					16	4.072	286.784
					16.1667	4.071	286.765
					16.3333	4.07	286.745
					16.5	4.069	286.716
					16.6667	4.069	286.687
					16.8333	4.068	286.657
					17	4.066	286.648
					17.1667	4.066	286.628
					17.3333	4.066	286.599
					17.5	4.065	286.579
					17.6667	4.064	286.541
					17.8333	4.062	286.521
					18	4.061	286.501
					18.1667	4.061	286.481
					18.3333	4.06	286.452
					18.5	4.059	286.434
					18.6667	4.059	286.403
					18.8333	4.057	286.374
					19	4.056	286.354
					19.1667	4.056	286.325
					19.3333	4.055	286.296
					19.5	4.054	286.277
					19.6667	4.054	286.247
					19.8333	4.053	286.218
					20	4.051	286.209
					20.1667	4.05	286.179
					20.3333	4.049	286.15
					20.5	4.049	286.131
					20.6667	4.046	286.091
					20.8333	4.046	286.072
					21	4.046	286.043
					21.1667	4.045	286.013
					21.3333	4.044	285.984
					21.5	4.043	285.964
					21.6667	4.043	285.935
					21.8333	4.041	285.916
					22	4.04	285.887
					22.1667	4.039	285.857
					22.3333	4.039	285.847
					22.5	4.037	285.818
					22.6667	4.036	285.779
					22.8333	4.036	285.76
					23	4.035	285.74
					23.1667	4.034	285.72
					23.3333	4.032	285.691
					23.5	4.032	285.671
					23.6667	4.031	285.642
					23.8333	4.03	285.604
					24	4.029	285.584
					24.1667	4.028	285.564
					24.3333	4.028	285.535
					24.5	4.026	285.515
					24.6667	4.025	285.486
					24.8333	4.024	285.457
					25	4.023	285.428
					25.1667	4.023	285.408
					25.3333	4.021	285.379
					25.5	4.02	285.35
					25.6667	4.02	285.33
					25.8333	4.019	285.301
					26	4.018	285.272
					26.1667	4.018	285.252
					26.3333	4.016	285.223
					26.5	4.015	285.203
					26.6667	4.014	285.183
					26.8333	4.014	285.135
					27	4.012	285.115
					27.1667	4.011	285.086
					27.3333	4.01	285.076
					27.5	4.01	285.047
					27.6667	4.009	285.018
					27.8333	4.007	284.988
					28	4.007	284.969
					28.1667	4.006	284.94
					28.3333	4.005	284.92
					28.5	4.004	284.901
					28.6667	4.003	284.872
					28.8333	4.001	284.842
					29	4.001	284.823
					29.1667	4	284.783
					29.3333	3.999	284.764
					29.5	3.999	284.734
					29.6667	3.997	284.725
					29.8333	3.997	284.686
					30	3.996	284.667
					30.1667	3.995	284.647
					30.3333	3.994	284.618
					30.5	3.992	284.598
					30.6667	3.992	284.569
					30.8333	3.991	284.549
					31	3.99	284.511
					31.1667	3.99	284.5
					31.3333	3.989	284.471
					31.5	3.988	284.442
					31.6667	3.986	284.413
					31.8333	3.986	284.402
					32	3.985	284.364
					32.1667	3.984	284.335
					32.3333	3.984	284.306
					32.5	3.982	284.295
					32.6667	3.981	284.266
					32.8333	3.98	284.237
					33	3.979	284.208
					33.1667	3.979	284.178
					33.3333	3.976	284.159
					33.5	3.976	284.13
					33.6667	3.975	284.1
					33.8333	3.974	284.081
					34	3.974	284.042
					34.1667	3.972	284.012
					34.3333	3.971	283.993
					34.5	3.971	283.964
					34.6667	3.97	283.954
					34.8333	3.969	283.924
					35	3.967	283.895
					35.1667	3.967	283.866
					35.3333	3.966	283.837
					35.5	3.965	283.817
					35.6667	3.964	283.788
					35.8333	3.964	283.768
					36	3.963	283.739
					36.1667	3.963	283.719
					36.3333	3.96	283.701
					36.5	3.96	283.67
					36.6667	3.959	283.652
					36.8333	3.957	283.632
					37	3.956	283.612
					37.1667	3.956	283.563
					37.3333	3.955	283.543
					37.5	3.955	283.525
					37.6667	3.953	283.496
					37.8333	3.953	283.476
					38	3.951	283.436
					38.1667	3.95	283.417
					38.3333	3.949	283.398
					38.5	3.949	283.378
					38.6667	3.947	283.349
					38.8333	3.946	283.31
					39	3.946	283.3
					39.1667	3.945	283.271
					39.3333	3.945	283.242
					39.5	3.942	283.212
					39.6667	3.941	283.193
					39.8333	3.941	283.173
					40	3.94	283.124
					40.1667	3.939	283.105
					40.3333	3.939	283.085
					40.5	3.938	283.066
					40.6667	3.936	283.036
					40.8333	3.936	283.017
					41	3.935	282.987
					41.1667	3.934	282.949
					41.3333	3.932	282.929
					41.5	3.931	282.909
					41.6667	3.931	282.88
					41.8333	3.93	282.86
					42	3.93	282.842
					42.1667	3.928	282.802
					42.3333	3.928	282.773
					42.5	3.926	282.744
					42.6667	3.925	282.733
					42.8333	3.925	282.704
					43	3.924	282.686
					43.1667	3.923	282.646
					43.3333	3.921	282.626
					43.5	3.921	282.606
					43.6667	3.92	282.577
					43.8333	3.919	282.559
					44	3.919	282.528
					44.1667	3.917	282.499
					44.3333	3.916	282.47
					44.5	3.915	282.451
					44.6667	3.915	282.421
					44.8333	3.914	282.402
					45	3.913	282.372
					45.1667	3.911	282.343
					45.3333	3.911	282.314
					45.5	3.91	282.285
					45.6667	3.909	282.265
					45.8333	3.907	282.256
					46	3.906	282.216
					46.1667	3.906	282.178
					46.3333	3.905	282.168
					46.5	3.905	282.158
					46.6667	3.904	282.129
					46.8333	3.903	282.099
					47	3.903	282.08
					47.1667	3.901	282.061
					47.3333	3.9	282.021
					47.5	3.899	281.992
					47.6667	3.898	281.963
					47.8333	3.898	281.953
					48	3.896	281.923
					48.1667	3.895	281.894
					48.3333	3.895	281.856
					48.5	3.894	281.845
					48.6667	3.894	281.816
					48.8333	3.894	281.796
					49	3.891	281.778
					49.1667	3.891	281.748
					49.3333	3.89	281.738
					49.5	3.889	281.689
					49.6667	3.888	281.67
					49.8333	3.888	281.64
					50	3.886	281.631
					50.1667	3.886	281.611
					50.3333	3.884	281.582
					50.5	3.884	281.543
					50.6667	3.882	281.524
					50.8333	3.882	281.504
					51	3.881	281.484
					51.1667	3.88	281.455
					51.3333	3.879	281.426
					51.5	3.879	281.387
					51.6667	3.878	281.377
					51.8333	3.876	281.348
					52	3.875	281.319
					52.1667	3.874	281.299
					52.3333	3.874	281.28
					52.5	3.872	281.231
					52.6667	3.871	281.211
					52.8333	3.871	281.192
					53	3.87	281.162
					53.1667	3.869	281.143
					53.3333	3.867	281.113
					53.5	3.867	281.094
					53.6667	3.866	281.065
					53.8333	3.866	281.046
					54	3.865	281.026
					54.1667	3.864	280.997
					54.3333	3.863	280.977
					54.5	3.863	280.957
					54.6667	3.861	280.919
					54.8333	3.86	280.89
					55	3.859	280.87
					55.1667	3.859	280.841
					55.3333	3.858	280.83
					55.5	3.856	280.801
					55.6667	3.856	280.763
					55.8333	3.855	280.733
					56	3.855	280.714
					56.1667	3.852	280.685
					56.3333	3.852	280.665
					56.5	3.851	280.636
					56.6667	3.85	280.606
					56.8333	3.85	280.587
					57	3.85	280.567
					57.1667	3.849	280.547
					57.3333	3.848	280.518
					57.5	3.848	280.509
					57.6667	3.845	280.469
					57.8333	3.845	280.45
					58	3.844	280.431
					58.1667	3.842	280.401
					58.3333	3.842	280.391
					58.5	3.841	280.362
					58.6667	3.841	280.342
					58.8333	3.84	280.304
					59	3.839	280.294
					59.1667	3.838	280.265
					59.3333	3.836	280.235
					59.5	3.836	280.216
					59.6667	3.835	280.196
					59.8333	3.835	280.177
					60	3.834	280.147
					60.1667	3.832	280.118
					60.3333	3.832	280.089
					60.5	3.831	280.069
					60.6667	3.83	280.04
					60.8333	3.83	280.03
					61	3.829	280.001
					61.1667	3.827	279.982
					61.3333	3.827	279.962
					61.5	3.826	279.942
					61.6667	3.825	279.922
					61.8333	3.824	279.893
					62	3.824	279.875
					62.1667	3.823	279.835
					62.3333	3.821	279.826
					62.5	3.821	279.786
					62.6667	3.82	279.766
					62.8333	3.819	279.748
					63	3.819	279.718
					63.1667	3.817	279.699
					63.3333	3.816	279.67
					63.5	3.815	279.65
					63.6667	3.815	279.61
					63.8333	3.814	279.601
					64	3.813	279.581
					64.1667	3.813	279.552
					64.3333	3.811	279.513
					64.5	3.81	279.494
					64.6667	3.81	279.484
					64.8333	3.809	279.464
					65	3.807	279.445
					65.1667	3.807	279.415
					65.3333	3.805	279.396
					65.5	3.805	279.367
					65.6667	3.804	279.337
					65.8333	3.804	279.318
					66	3.802	279.288
					66.1667	3.801	279.279
					66.3333	3.801	279.25
					66.5	3.8	279.23
					66.6667	3.799	279.201
					66.8333	3.799	279.171
					67	3.798	279.171
					67.1667	3.798	279.152
					67.3333	3.796	279.123
					67.5	3.795	279.094
					67.6667	3.794	279.054
					67.8333	3.794	279.045
					68	3.793	279.015
					68.1667	3.791	278.996
					68.3333	3.79	278.967
					68.5	3.79	278.956
					68.6667	3.789	278.927
					68.8333	3.788	278.898
					69	3.788	278.869
					69.1667	3.786	278.849
					69.3333	3.786	278.829
					69.5	3.785	278.811
					69.6667	3.784	278.771
					69.8333	3.783	278.751
					70	3.783	278.733
					70.1667	3.781	278.713
					70.3333	3.78	278.673
					70.5	3.78	278.664
					70.6667	3.779	278.624
					70.8333	3.777	278.615
					71	3.777	278.586
					71.1667	3.776	278.566
					71.3333	3.775	278.537
					71.5	3.775	278.517
					71.6667	3.774	278.498
					71.8333	3.773	278.478
					72	3.773	278.449
					72.1667	3.771	278.42
					72.3333	3.77	278.4
					72.5	3.769	278.381
					72.6667	3.769	278.361
					72.8333	3.767	278.342
					73	3.767	278.322
					73.1667	3.766	278.283
					73.3333	3.765	278.264
					73.5	3.765	278.254
					73.6667	3.763	278.224
					73.8333	3.763	278.195
					74	3.761	278.176
					74.1667	3.761	278.156
					74.3333	3.76	278.137
					74.5	3.759	278.108
					74.6667	3.759	278.079
					74.8333	3.758	278.059
					75	3.756	278.039
					75.1667	3.756	278.019
					75.3333	3.755	277.99
					75.5	3.754	277.961
					75.6667	3.754	277.941
					75.8333	3.752	277.923
					76	3.751	277.903
					76.1667	3.75	277.883
					76.3333	3.75	277.863
					76.5	3.749	277.834
					76.6667	3.748	277.814
					76.8333	3.748	277.796
					77	3.746	277.765
					77.1667	3.745	277.747
					77.3333	3.745	277.717
					77.5	3.744	277.698
					77.6667	3.742	277.688
					77.8333	3.742	277.649
					78	3.741	277.62
					78.1667	3.74	277.6
					78.3333	3.739	277.59
					78.5	3.739	277.571
					78.6667	3.737	277.551
					78.8333	3.736	277.522
					79	3.735	277.493
					79.1667	3.735	277.483
					79.3333	3.734	277.463
					79.5	3.734	277.434
					79.6667	3.733	277.414
					79.8333	3.731	277.385
					80	3.73	277.375
					80.1667	3.73	277.346
					80.3333	3.729	277.327
					80.5	3.729	277.307
					80.6667	3.727	277.278
					80.8333	3.726	277.268
					81	3.725	277.229
					81.1667	3.725	277.209
					81.3333	3.724	277.18
					81.5	3.723	277.151
					81.6667	3.723	277.131
					81.8333	3.721	277.112
					82	3.72	277.082
					82.1667	3.719	277.064
					82.3333	3.719	277.053
					82.5	3.717	277.024
					82.6667	3.716	277.004
					82.8333	3.716	276.975
					83	3.716	276.966
					83.1667	3.715	276.946
					83.3333	3.714	276.917
					83.5	3.712	276.917
					83.6667	3.712	276.888
					83.8333	3.711	276.859
					84	3.711	276.839
					84.1667	3.71	276.828
					84.3333	3.709	276.81
					84.5	3.709	276.78
					84.6667	3.707	276.77
					84.8333	3.706	276.75
					85	3.706	276.721
					85.1667	3.705	276.692
					85.3333	3.705	276.683
					85.5	3.704	276.663
					85.6667	3.702	276.643
					85.8333	3.702	276.634
					86	3.702	276.614
					86.1667	3.701	276.594
					86.3333	3.701	276.585
					86.5	3.7	276.556
					86.6667	3.699	276.546
					86.8333	3.699	276.517
					87	3.698	276.507
					87.1667	3.698	276.497
					87.3333	3.696	276.487
					87.5	3.695	276.477
					87.6667	3.695	276.458
					87.8333	3.695	276.448
					88	3.694	276.429
					88.1667	3.693	276.399
					88.3333	3.693	276.39
					88.5	3.693	276.37
					88.6667	3.691	276.36
					88.8333	3.691	276.36
					89	3.69	276.341
					89.1667	3.69	276.321
					89.3333	3.689	276.302
					89.5	3.687	276.292
					89.6667	3.687	276.283
					89.8333	3.687	276.283
					90	3.686	276.263
					90.1667	3.685	276.243
					90.3333	3.685	276.234
					90.5	3.685	276.223
					90.6667	3.684	276.204
					90.8333	3.684	276.185
					91	3.683	276.175
					91.1667	3.683	276.156
					91.3333	3.681	276.145
					91.5	3.68	276.145
					91.6667	3.68	276.136
					91.8333	3.68	276.127
					92	3.679	276.116
					92.1667	3.679	276.087
					92.3333	3.679	276.078
					92.5	3.677	276.067
					92.6667	3.677	276.058
					92.8333	3.676	276.058
					93	3.675	276.038
					93.1667	3.675	276.038
					93.3333	3.674	276.029
					93.5	3.674	276.018
					93.6667	3.674	276
					93.8333	3.673	275.989
					94	3.673	275.98
					94.1667	3.673	275.969
					94.3333	3.671	275.96
					94.5	3.671	275.951
					94.6667	3.67	275.931
					94.8333	3.67	275.922
					95	3.67	275.922
					95.1667	3.669	275.911
					95.3333	3.668	275.902
					95.5	3.668	275.892
					95.6667	3.668	275.882
					95.8333	3.666	275.873
					96	3.666	275.862
					96.1667	3.665	275.862
					96.3333	3.665	275.843
					96.5	3.665	275.833
					96.6667	3.664	275.824
					96.8333	3.664	275.824
					97	3.662	275.813
					97.1667	3.662	275.813
					97.3333	3.661	275.804
					97.5	3.661	275.795
					97.6667	3.661	275.775
					97.8333	3.66	275.765
					98	3.66	275.755
					98.1667	3.66	275.746
					98.3333	3.659	275.736
					98.5	3.659	275.736
					98.6667	3.658	275.726
					98.8333	3.658	275.716
					99	3.658	275.706
					99.1667	3.658	275.706
					99.3333	3.656	275.706
					99.5	3.656	275.697
					99.6667	3.655	275.697
					99.8333	3.655	275.697
					100	3.655	275.687
					100.167	3.654	275.677
					100.333	3.654	275.677
					100.5	3.654	275.668
					100.667	3.652	275.658
					100.833	3.652	275.648
					101	3.651	275.648
					101.167	3.651	275.638
					101.333	3.651	275.638
					101.5	3.651	275.619
					101.667	3.651	275.619
					101.833	3.65	275.609
					102	3.649	275.599
					102.167	3.65	275.599
					102.333	3.649	275.599
					102.5	3.649	275.599
					102.667	3.649	275.599
					102.833	3.648	275.589
					103	3.648	275.579
					103.167	3.648	275.57
					103.333	3.646	275.57
					103.5	3.646	275.56
					103.667	3.646	275.56
					103.833	3.645	275.55
					104	3.645	275.54
					104.167	3.645	275.54
					104.333	3.644	275.531
					104.5	3.645	275.531
					104.667	3.644	275.521
					104.833	3.644	275.521
					105	3.642	275.511
					105.167	3.642	275.511
					105.333	3.642	275.511
					105.5	3.644	275.502
					105.667	3.642	275.502
					105.833	3.642	275.492
					106	3.641	275.492
					106.167	3.641	275.492
					106.333	3.641	275.492
					106.5	3.64	275.482
					106.667	3.64	275.482
					106.833	3.64	275.482
					107	3.64	275.462
					107.167	3.64	275.462
					107.333	3.639	275.462
					107.5	3.639	275.462
					107.667	3.639	275.462
					107.833	3.637	275.462
					108	3.637	275.453
					108.167	3.637	275.443
					108.333	3.637	275.443
					108.5	3.637	275.443
					108.667	3.637	275.433
					108.833	3.636	275.433
					109	3.636	275.423
					109.167	3.636	275.423
					109.333	3.636	275.413
					109.5	3.636	275.413
					109.667	3.636	275.404
					109.833	3.635	275.404
					110	3.635	275.404
					110.167	3.635	275.394
					110.333	3.635	275.384
					110.5	3.634	275.384
					110.667	3.634	275.384
					110.833	3.634	275.384
					111	3.633	275.375
					111.167	3.634	275.375
					111.333	3.633	275.355
					111.5	3.633	275.355
					111.667	3.633	275.355
					111.833	3.633	275.355
					112	3.633	275.355
					112.167	3.631	275.346
					112.333	3.631	275.346
					112.5	3.631	275.346
					112.667	3.631	275.335
					112.833	3.631	275.335
					113	3.63	275.335
					113.167	3.63	275.326
					113.333	3.63	275.326
					113.5	3.63	275.306
					113.667	3.63	275.306
					113.833	3.63	275.306
					114	3.629	275.306
					114.167	3.629	275.306
					114.333	3.629	275.297
					114.5	3.629	275.297
					114.667	3.629	275.286
					114.833	3.629	275.286
					115	3.628	275.286
					115.167	3.629	275.286
					115.333	3.628	275.286
					115.5	3.628	275.277
					115.667	3.626	275.277
					115.833	3.628	275.277
					116	3.626	275.277
					116.167	3.626	275.277
					116.333	3.628	275.277
					116.5	3.626	275.268
					116.667	3.626	275.268
					116.833	3.626	275.268
					117	3.625	275.268
					117.167	3.625	275.268
					117.333	3.625	275.268
					117.5	3.625	275.268
					117.667	3.625	275.268
					117.833	3.625	275.268
					118	3.624	275.268
					118.167	3.625	275.268
					118.333	3.625	275.268
					118.5	3.625	275.268
					118.667	3.624	275.268
					118.833	3.624	275.268
					119	3.624	275.248
					119.167	3.624	275.248
					119.333	3.624	275.248
					119.5	3.624	275.248
					119.667	3.622	275.248
					119.833	3.622	275.248
					120	3.622	275.248
					120.167	3.622	275.248
					120.333	3.622	275.248
					120.5	3.621	275.238
					120.667	3.622	275.238
					120.833	3.621	275.238
					121	3.622	275.238
					121.167	3.621	275.238
					121.333	3.622	275.228
					121.5	3.622	275.228
					121.667	3.621	275.228
					121.833	3.621	275.228
					122	3.621	275.228
					122.167	3.621	275.219
					122.333	3.621	275.219
					122.5	3.62	275.219
					122.667	3.62	275.219
					122.833	3.62	275.219
					123	3.62	275.208
					123.167	3.62	275.208
					123.333	3.62	275.208
					123.5	3.62	275.199
					123.667	3.62	275.208
					123.833	3.62	275.199
					124	3.619	275.199
					124.167	3.62	275.189
					124.333	3.619	275.189
					124.5	3.619	275.189
					124.667	3.619	275.189
					124.833	3.619	275.189
					125	3.619	275.189
					125.167	3.619	275.179
					125.333	3.618	275.179
					125.5	3.618	275.179
					125.667	3.618	275.179
					125.833	3.618	275.179
					126	3.618	275.179
					126.167	3.618	275.179
					126.333	3.618	275.17
					126.5	3.618	275.17
					126.667	3.618	275.17
					126.833	3.618	275.17
					127	3.618	275.17
					127.167	3.618	275.17
					127.333	3.618	275.17
					127.5	3.618	275.15
					127.667	3.616	275.15
					127.833	3.616	275.15
					128	3.616	275.15
					128.167	3.616	275.15
					128.333	3.616	275.15
					128.5	3.616	275.15
					128.667	3.616	275.15
					128.833	3.616	275.15
					129	3.616	275.15
					129.167	3.616	275.159
					129.333	3.616	275.15
					129.5	3.616	275.15
					129.667	3.615	275.15
					129.833	3.616	275.15
					130	3.616	275.15
					130.167	3.615	275.141
					130.333	3.615	275.13
					130.5	3.615	275.13
					130.667	3.615	275.13
					130.833	3.615	275.13
					131	3.615	275.13
					131.167	3.615	275.13
					131.333	3.615	275.13
					131.5	3.615	275.13
					131.667	3.615	275.13
					131.833	3.615	275.141
					132	3.615	275.13
					132.167	3.614	275.121
					132.333	3.614	275.121
					132.5	3.614	275.121
					132.667	3.614	275.121
					132.833	3.614	275.121
					133	3.614	275.121
					133.167	3.614	275.112
					133.333	3.614	275.112
					133.5	3.614	275.112
					133.667	3.614	275.112
					133.833	3.614	275.112
					134	3.614	275.112
					134.167	3.614	275.112
					134.333	3.614	275.112
					134.5	3.612	275.112
					134.667	3.614	275.112
					134.833	3.614	275.112
					135	3.614	275.112
					135.167	3.612	275.112
					135.333	3.612	275.112
					135.5	3.612	275.112
					135.667	3.612	275.112
					135.833	3.612	275.121
					136	3.612	275.112
					136.167	3.612	275.112
					136.333	3.612	275.101
					136.5	3.612	275.101
					136.667	3.612	275.101
					136.833	3.612	275.101
					137	3.612	275.101
					137.167	3.612	275.101
					137.333	3.612	275.101
					137.5	3.612	275.101
					137.667	3.612	275.101
					137.833	3.612	275.101
					138	3.612	275.101
					138.167	3.611	275.101
					138.333	3.611	275.101
					138.5	3.611	275.112
					138.667	3.611	275.101
					138.833	3.611	275.101
					139	3.611	275.101
					139.167	3.611	275.101
					139.333	3.611	275.101
					139.5	3.611	275.101
					139.667	3.611	275.101
					139.833	3.611	275.101
					140	3.611	275.101
					140.167	3.611	275.101
					140.333	3.611	275.101
					140.5	3.61	275.101
					140.667	3.61	275.101
					140.833	3.61	275.101
					141	3.611	275.092
					141.167	3.611	275.092
					141.333	3.61	275.092
					141.5	3.61	275.092
					141.667	3.61	275.092
					141.833	3.61	275.092
					142	3.61	275.092
					142.167	3.611	275.092
					142.333	3.611	275.092
					142.5	3.611	275.092
					142.667	3.611	275.092
					142.833	3.61	275.092
					143	3.61	275.092
					143.167	3.61	275.101
					143.333	3.61	275.092
					143.5	3.61	275.092
					143.667	3.61	275.092
					143.833	3.61	275.092
					144	3.61	275.092
					144.167	3.61	275.092
					144.333	3.61	275.092
					144.5	3.61	275.092
					144.667	3.61	275.092
					144.833	3.61	275.092
					145	3.61	275.092
					145.167	3.61	275.092
					145.333	3.61	275.081
					145.5	3.61	275.081
					145.667	3.61	275.081
					145.833	3.61	275.072
					146	3.61	275.072
					146.167	3.61	275.063
					146.333	3.61	275.063
					146.5	3.61	275.063
					146.667	3.61	275.052
					146.833	3.61	275.052
					147	3.61	275.043
					147.167	3.61	275.032
					147.333	3.609	275.032
					147.5	3.609	275.032
					147.667	3.609	275.032
					147.833	3.61	275.032
					148	3.609	275.032
					148.167	3.61	275.032
					148.333	3.609	275.032
					148.5	3.609	275.032
					148.667	3.609	275.032
					148.833	3.609	275.032
					149	3.609	275.032
					149.167	3.609	275.032
					149.333	3.608	275.032
					149.5	3.609	275.032
					149.667	3.608	275.032
					149.833	3.608	275.032
					150	3.608	275.032
					150.167	3.608	275.032
					150.333	3.608	275.032
					150.5	3.608	275.032
					150.667	3.608	275.032
					150.833	3.608	275.032
					151	3.608	275.032
					151.167	3.608	275.032
					151.333	3.608	275.032
					151.5	3.608	275.032
					151.667	3.608	275.032
					151.833	3.606	275.032
					152	3.606	275.043
					152.167	3.606	275.032
					152.333	3.606	275.043
					152.5	3.606	275.032
					152.667	3.606	275.032
					152.833	3.606	275.043
					153	3.606	275.043
					153.167	3.606	275.032
					153.333	3.606	275.032
					153.5	3.606	275.032
					153.667	3.606	275.043
					153.833	3.606	275.043
					154	3.605	275.032
					154.167	3.605	275.032
					154.333	3.606	275.032
					154.5	3.606	275.032
					154.667	3.606	275.043
					154.833	3.605	275.032
					155	3.606	275.043
					155.167	3.606	275.043
					155.333	3.605	275.043
					155.5	3.605	275.043
					155.667	3.605	275.032
					155.833	3.606	275.043
					156	3.606	275.032
					156.167	3.605	275.043
					156.333	3.605	275.032
					156.5	3.605	275.032
					156.667	3.605	275.043
					156.833	3.605	275.043
					157	3.605	275.032
					157.167	3.605	275.032
					157.333	3.605	275.043
					157.5	3.605	275.043
					157.667	3.605	275.043
					157.833	3.605	275.043
					158	3.605	275.032
					158.167	3.605	275.032
					158.333	3.604	275.043
					158.5	3.605	275.043
					158.667	3.605	275.043
					158.833	3.605	275.043
					159	3.605	275.043
					159.167	3.605	275.032
					159.333	3.605	275.043
					159.5	3.605	275.043
					159.667	3.605	275.032
					159.833	3.605	275.043
					160	3.605	275.043
					160.167	3.605	275.043
					160.333	3.605	275.043
					160.5	3.605	275.043
					160.667	3.605	275.043
					160.833	3.604	275.043
					161	3.605	275.043
					161.167	3.605	275.043
					161.333	3.605	275.043
					161.5	3.605	275.032
					161.667	3.604	275.043
					161.833	3.605	275.043
					162	3.604	275.032
					162.167	3.604	275.043
					162.333	3.605	275.043
					162.5	3.605	275.043
					162.667	3.605	275.032
					162.833	3.604	275.043
					163	3.604	275.043
					163.167	3.604	275.043
					163.333	3.604	275.043
					163.5	3.605	275.032
					163.667	3.604	275.043
					163.833	3.604	275.043
					164	3.605	275.032
					164.167	3.604	275.043
					164.333	3.604	275.032
					164.5	3.604	275.043
					164.667	3.604	275.043
					164.833	3.604	275.032
					165	3.604	275.043
					165.167	3.604	275.043
					165.333	3.604	275.043
					165.5	3.604	275.043
					165.667	3.604	275.043
					165.833	3.604	275.032
					166	3.604	275.032
					166.167	3.604	275.032
					166.333	3.604	275.032
					166.5	3.604	275.032
					166.667	3.604	275.032
					166.833	3.604	275.032
					167	3.604	275.032
					167.167	3.604	275.023
					167.333	3.604	275.023
					167.5	3.604	275.023
					167.667	3.604	275.014
					167.833	3.604	275.023
					168	3.604	275.014
					168.167	3.604	275.023
					168.333	3.602	275.023
					168.5	3.604	275.023
					168.667	3.604	275.023
					168.833	3.604	275.023
					169	3.604	275.014
					169.167	3.604	275.023
					169.333	3.604	275.023
					169.5	3.604	275.023
					169.667	3.604	275.023
					169.833	3.604	275.023
					170	3.604	275.023
					170.167	3.604	275.023
					170.333	3.604	275.023
					170.5	3.604	275.014
					170.667	3.604	275.023
					170.833	3.604	275.023
					171	3.604	275.023
					171.167	3.604	275.023
					171.333	3.604	275.023
					171.5	3.604	275.023
					171.667	3.604	275.023
					171.833	3.604	275.023
					172	3.604	275.023
					172.167	3.604	275.023
					172.333	3.604	275.023
					172.5	3.604	275.023
					172.667	3.604	275.023
					172.833	3.604	275.023
					173	3.604	275.023
					173.167	3.604	275.023
					173.333	3.604	275.023
					173.5	3.604	275.023
					173.667	3.604	275.032
					173.833	3.604	275.032
					174	3.604	275.032
					174.167	3.602	275.032
					174.333	3.604	275.032
					174.5	3.602	275.032
					174.667	3.602	275.032
					174.833	3.602	275.032
					175	3.604	275.032
					175.167	3.602	275.032
					175.333	3.604	275.032
					175.5	3.602	275.032
					175.667	3.602	275.032
					175.833	3.602	275.032
					176	3.602	275.032
					176.167	3.602	275.032
					176.333	3.602	275.032
					176.5	3.602	275.032
					176.667	3.602	275.032
					176.833	3.602	275.032
					177	3.602	275.032
					177.167	3.602	275.032
					177.333	3.602	275.032
					177.5	3.602	275.032
					177.667	3.602	275.032
					177.833	3.602	275.032
					178	3.602	275.032
					178.167	3.602	275.032
					178.333	3.602	275.032
					178.5	3.602	275.032
					178.667	3.602	275.032
					178.833	3.602	275.032
					179	3.602	275.043
					179.167	3.602	275.043
					179.333	3.602	275.043
					179.5	3.602	275.043
					179.667	3.602	275.032
					179.833	3.602	275.043
					180	3.602	275.043
					180.167	3.602	275.043
					180.333	3.602	275.043
					180.5	3.602	275.043
					180.667	3.602	275.043
					180.833	3.602	275.043
					181	3.602	275.043
					181.167	3.602	275.043
					181.333	3.602	275.043
					181.5	3.602	275.043
					181.667	3.602	275.043
					181.833	3.602	275.043
					182	3.602	275.043
					182.167	3.602	275.043
					182.333	3.601	275.032
					182.5	3.602	275.043
					182.667	3.602	275.043
					182.833	3.602	275.043
					183	3.602	275.043
					183.167	3.602	275.043
					183.333	3.602	275.032
					183.5	3.602	275.032
					183.667	3.602	275.032
					183.833	3.601	275.032
					184	3.601	275.032
					184.167	3.601	275.032
					184.333	3.602	275.032
					184.5	3.602	275.032
					184.667	3.601	275.032
					184.833	3.602	275.032
					185	3.602	275.032
					185.167	3.602	275.032
					185.333	3.601	275.032
					185.5	3.601	275.032
					185.667	3.601	275.032
					185.833	3.601	275.032
					186	3.601	275.032
					186.167	3.601	275.032
					186.333	3.602	275.032
					186.5	3.601	275.043
					186.667	3.601	275.043
					186.833	3.601	275.043
					187	3.601	275.043
					187.167	3.601	275.043
					187.333	3.601	275.043
					187.5	3.601	275.043
					187.667	3.601	275.043
					187.833	3.601	275.043
					188	3.601	275.032
					188.167	3.601	275.043
					188.333	3.602	275.043
					188.5	3.601	275.043
					188.667	3.601	275.043
					188.833	3.601	275.043
					189	3.601	275.043
					189.167	3.601	275.043
					189.333	3.601	275.043
					189.5	3.601	275.032
					189.667	3.601	275.032
					189.833	3.601	275.032
					190	3.601	275.032
					190.167	3.601	275.032
					190.333	3.601	275.032
					190.5	3.601	275.032
					190.667	3.601	275.032
					190.833	3.601	275.032
					191	3.601	275.032
					191.167	3.601	275.032
					191.333	3.601	275.032
					191.5	3.601	275.023
					191.667	3.601	275.014
					191.833	3.601	275.023
					192	3.601	275.023
					192.167	3.601	275.023
					192.333	3.601	275.023
					192.5	3.601	275.023
					192.667	3.601	275.023
					192.833	3.601	275.014
					193	3.601	275.023
					193.167	3.601	275.023
					193.333	3.601	275.023
					193.5	3.601	275.023
					193.667	3.601	275.023
					193.833	3.601	275.023
					194	3.601	275.023
					194.167	3.601	275.023
					194.333	3.601	275.014
					194.5	3.601	275.023
					194.667	3.601	275.023
					194.833	3.601	275.023
					195	3.601	275.023
					195.167	3.601	275.023
					195.333	3.601	275.014
					195.5	3.601	275.023
					195.667	3.6	275.023
					195.833	3.601	275.014
					196	3.601	275.023
					196.167	3.601	275.023
					196.333	3.601	275.014
					196.5	3.601	275.023
					196.667	3.601	275.023
					196.833	3.6	275.023
					197	3.601	275.023
					197.167	3.6	275.023
					197.333	3.6	275.023
					197.5	3.6	275.023
					197.667	3.6	275.023
					197.833	3.601	275.023
					198	3.601	275.023
					198.167	3.601	275.023
					198.333	3.601	275.023
					198.5	3.601	275.023
					198.667	3.601	275.023
					198.833	3.601	275.023
					199	3.601	275.023
					199.167	3.6	275.023
					199.333	3.601	275.023
					199.5	3.601	275.023
					199.667	3.6	275.023
					199.833	3.6	275.023
					200	3.601	275.023
					200.167	3.601	275.023
					200.333	3.601	275.023
					200.5	3.6	275.023
					200.667	3.6	275.023
					200.833	3.6	275.023
					201	3.601	275.023
					201.167	3.601	275.014
					201.333	3.601	275.023
					201.5	3.6	275.023
					201.667	3.6	275.023
					201.833	3.6	275.023
					202	3.6	275.023
					202.167	3.6	275.023
					202.333	3.6	275.023
					202.5	3.6	275.023
					202.667	3.6	275.023
					202.833	3.6	275.023
					203	3.6	275.023
					203.167	3.6	275.023
					203.333	3.6	275.023
					203.5	3.6	275.023
					203.667	3.601	275.023
					203.833	3.6	275.023
					204	3.6	275.023
					204.167	3.6	275.023
					204.333	3.6	275.023
					204.5	3.6	275.023
					204.667	3.6	275.023
					204.833	3.6	275.023
					205	3.6	275.023
					205.167	3.6	275.023
					205.333	3.6	275.023
					205.5	3.601	275.023
					205.667	3.6	275.014
					205.833	3.6	275.023
					206	3.6	275.023
					206.167	3.6	275.023
					206.333	3.601	275.023
					206.5	3.6	275.023
					206.667	3.6	275.023
					206.833	3.6	275.023
					207	3.601	275.023
					207.167	3.601	275.023
					207.333	3.6	275.023
					207.5	3.6	275.023
					207.667	3.6	275.023
					207.833	3.6	275.023
					208	3.6	275.023
					208.167	3.6	275.023
					208.333	3.6	275.023
					208.5	3.6	275.023
					208.667	3.6	275.023
					208.833	3.6	275.023
					209	3.6	275.023
					209.167	3.6	275.023
					209.333	3.6	275.023
					209.5	3.6	275.023
					209.667	3.6	275.023
					209.833	3.6	275.023
					210	3.6	275.023
					210.167	3.6	275.023
					210.333	3.6	275.023
					210.5	3.6	275.023
					210.667	3.6	275.023
					210.833	3.599	275.023
					211	3.6	275.023
					211.167	3.6	275.023
					211.333	3.6	275.023
					211.5	3.6	275.023
					211.667	3.6	275.023
					211.833	3.6	275.023
					212	3.6	275.023
					212.167	3.6	275.023
					212.333	3.6	275.023
					212.5	3.6	275.023
					212.667	3.6	275.023
					212.833	3.6	275.023
					213	3.6	275.023
					213.167	3.6	275.023
					213.333	3.6	275.023
					213.5	3.6	275.023
					213.667	3.6	275.023
					213.833	3.6	275.023
					214	3.6	275.014
					214.167	3.6	275.023
					214.333	3.6	275.023
					214.5	3.6	275.023
					214.667	3.6	275.014
					214.833	3.6	275.014
					215	3.6	275.023
					215.167	3.6	275.023
					215.333	3.599	275.023
					215.5	3.6	275.023
					215.667	3.6	275.023
					215.833	3.599	275.023
					216	3.6	275.014
					216.167	3.6	275.023
					216.333	3.6	275.014
					216.5	3.6	275.023
					216.667	3.6	275.023
					216.833	3.599	275.023
					217	3.599	275.023
					217.167	3.599	275.023
					217.333	3.6	275.023
					217.5	3.6	275.023
					217.667	3.6	275.023
					217.833	3.6	275.023
					218	3.6	275.023
					218.167	3.6	275.023
					218.333	3.599	275.014
					218.5	3.6	275.023
					218.667	3.599	275.023
					218.833	3.599	275.023
					219	3.599	275.023
					219.167	3.599	275.023
					219.333	3.599	275.003
					219.5	3.6	274.994
					219.667	3.599	275.003
					219.833	3.6	275.003
					220	3.599	275.003
					220.167	3.599	275.003
					220.333	3.6	275.003
					220.5	3.6	274.994
					220.667	3.599	275.003
					220.833	3.6	274.994
					221	3.6	275.003
					221.167	3.599	274.994
					221.333	3.599	275.003
					221.5	3.599	275.003
					221.667	3.599	275.003
					221.833	3.599	274.994
					222	3.599	274.994
					222.167	3.599	275.003
					222.333	3.599	275.003
					222.5	3.599	275.003
					222.667	3.599	275.003
					222.833	3.6	275.003
					223	3.599	275.003
					223.167	3.599	275.003
					223.333	3.599	275.003
					223.5	3.599	275.003
					223.667	3.6	275.003
					223.833	3.599	275.003
					224	3.599	275.003
					224.167	3.599	275.003
					224.333	3.599	275.003
					224.5	3.599	275.003
					224.667	3.599	275.023
					224.833	3.599	275.014
					225	3.599	275.023
					225.167	3.599	275.023
					225.333	3.599	275.023
					225.5	3.599	275.023
					225.667	3.599	275.023
					225.833	3.599	275.023
					226	3.599	275.014
					226.167	3.599	275.023
					226.333	3.599	275.023
					226.5	3.599	275.023
					226.667	3.599	275.014
					226.833	3.599	275.023
					227	3.599	275.023
					227.167	3.599	275.023
					227.333	3.599	275.023
					227.5	3.599	275.023
					227.667	3.599	275.014
					227.833	3.599	275.023
					228	3.599	275.023
					228.167	3.599	275.023
					228.333	3.599	275.023
					228.5	3.599	275.003
					228.667	3.599	275.003
					228.833	3.599	275.003
					229	3.599	275.003
					229.167	3.599	275.003
					229.333	3.599	275.003
					229.5	3.599	274.994
					229.667	3.6	274.994
					229.833	3.599	274.994
					230	3.599	274.994
					230.167	3.599	274.994
					230.333	3.599	274.994
					230.5	3.599	274.994
					230.667	3.599	274.985
					230.833	3.599	274.994
					231	3.599	275.003
					231.167	3.6	275.003
					231.333	3.599	275.003
					231.5	3.599	275.003
					231.667	3.599	275.003
					231.833	3.599	275.003
					232	3.599	275.003
					232.167	3.599	275.003
					232.333	3.599	275.003
					232.5	3.599	274.994
					232.667	3.6	275.003
					232.833	3.599	275.003
					233	3.599	275.003
					233.167	3.599	274.994
					233.333	3.599	275.003
					233.5	3.599	275.003
					233.667	3.599	275.003
					233.833	3.599	275.003
					234	3.599	274.994
					234.167	3.599	275.003
					234.333	3.599	275.003
					234.5	3.599	275.003
					234.667	3.599	275.003
					234.833	3.599	275.003
					235	3.599	275.003
					235.167	3.599	275.003
					235.333	3.599	275.003
					235.5	3.599	275.003
					235.667	3.599	275.003
					235.833	3.599	275.003
					236	3.599	275.003
					236.167	3.599	275.003
					236.333	3.599	275.003
					236.5	3.6	275.003
					236.667	3.599	275.003
					236.833	3.6	275.003
					237	3.599	275.003
					237.167	3.599	274.994
					237.333	3.599	275.003
					237.5	3.599	275.003
					237.667	3.599	275.003
					237.833	3.599	275.003
					238	3.599	275.003
					238.167	3.599	275.003
					238.333	3.599	275.003
					238.5	3.599	275.003
					238.667	3.599	275.003
					238.833	3.599	275.003
					239	3.599	275.003
					239.167	3.599	275.003
					239.333	3.599	275.003
					239.5	3.599	275.003
					239.667	3.599	275.003
					239.833	3.599	275.003
					240	3.599	275.003
					240.167	3.599	275.003
					240.333	3.599	275.003
					240.5	3.599	275.003
					240.667	3.599	275.003
					240.833	3.599	275.003
					241	3.599	275.003
					241.167	3.599	275.003
					241.333	3.599	275.003
					241.5	3.599	275.003
					241.667	3.599	275.003
					241.833	3.599	275.003
					242	3.599	275.003
					242.167	3.599	275.003
					242.333	3.599	275.003
					242.5	3.599	275.003
					242.667	3.599	275.003
					242.833	3.599	274.994
					243	3.599	275.003
					243.167	3.599	275.003
					243.333	3.599	275.003
					243.5	3.599	275.003
					243.667	3.599	275.003
					243.833	3.599	274.994
					244	3.599	275.003
					244.167	3.599	275.003
					244.333	3.599	275.003
					244.5	3.599	275.003
					244.667	3.599	275.003
					244.833	3.597	274.994
					245	3.599	274.994
					245.167	3.599	275.003
					245.333	3.599	274.994
					245.5	3.599	275.003
					245.667	3.599	275.003
					245.833	3.599	275.003
					246	3.597	275.003
					246.167	3.599	275.003
					246.333	3.599	275.003
					246.5	3.599	274.994
					246.667	3.599	275.003
					246.833	3.599	275.003
					247	3.599	275.003
					247.167	3.599	275.003
					247.333	3.599	275.003
					247.5	3.599	275.003
					247.667	3.599	274.994
					247.833	3.599	275.003
					248	3.599	275.003
					248.167	3.599	275.003
					248.333	3.597	274.994
					248.5	3.599	275.003
					248.667	3.599	275.003
					248.833	3.599	275.003
					249	3.599	275.003
					249.167	3.599	275.003
					249.333	3.597	275.003
					249.5	3.599	275.003
					249.667	3.599	275.003
					249.833	3.599	275.003
					250	3.599	275.003
					250.167	3.599	275.003
					250.333	3.599	275.003
					250.5	3.599	274.994
					250.667	3.599	275.003
					250.833	3.599	275.003
					251	3.599	274.994
					251.167	3.599	275.003
					251.333	3.599	275.003
					251.5	3.599	274.994
					251.667	3.599	275.003
					251.833	3.599	274.994
					252	3.599	275.003
					252.167	3.599	275.003
					252.333	3.599	274.994
					252.5	3.599	275.003
					252.667	3.599	275.003
					252.833	3.597	275.003
					253	3.599	275.003
					253.167	3.599	275.003
					253.333	3.599	274.994
					253.5	3.599	275.003
					253.667	3.599	274.994
					253.833	3.599	275.003
					254	3.599	275.003
					254.167	3.599	275.003
					254.333	3.599	274.994
					254.5	3.599	275.003
					254.667	3.599	275.003
					254.833	3.599	275.003
					255	3.599	275.003
					255.167	3.599	275.003
					255.333	3.599	275.003
					255.5	3.599	275.003
					255.667	3.597	274.994
					255.833	3.599	275.003
					256	3.599	275.003
					256.167	3.597	275.003
					256.333	3.599	275.003
					256.5	3.597	275.003
					256.667	3.597	275.003
					256.833	3.597	275.003
					257	3.599	275.003
					257.167	3.597	274.994
					257.333	3.599	275.003
					257.5	3.599	274.994
					257.667	3.599	275.003
					257.833	3.599	275.003
					258	3.599	275.003
					258.167	3.599	275.003
					258.333	3.599	275.003
					258.5	3.597	275.003
					258.667	3.597	275.003
					258.833	3.599	275.003
					259	3.599	275.003
					259.167	3.599	275.003
					259.333	3.599	274.994
					259.5	3.599	275.023
					259.667	3.599	275.023
					259.833	3.599	275.014
					260	3.599	275.023
					260.167	3.599	275.023
					260.333	3.599	275.023
					260.5	3.599	275.023
					260.667	3.597	275.023
					260.833	3.599	275.023
					261	3.599	275.023
					261.167	3.599	275.014
					261.333	3.599	275.023
					261.5	3.599	275.023
					261.667	3.599	275.023
					261.833	3.599	275.023
					262	3.597	275.023
					262.167	3.599	275.023
					262.333	3.599	275.023
					262.5	3.599	275.023
					262.667	3.599	275.023
					262.833	3.599	275.023
					263	3.599	275.023
					263.167	3.597	275.023
					263.333	3.599	275.023
					263.5	3.599	275.023
					263.667	3.599	275.023
					263.833	3.599	275.023
					264	3.599	275.003
					264.167	3.599	274.994
					264.333	3.599	275.003
					264.5	3.599	275.003
					264.667	3.599	274.994
					264.833	3.599	275.003
					265	3.597	275.003
					265.167	3.599	275.003
					265.333	3.597	275.003
					265.5	3.597	275.003
					265.667	3.599	275.003
					265.833	3.597	275.003
					266	3.597	275.003
					266.167	3.599	275.003
					266.333	3.597	275.003
					266.5	3.599	275.003
					266.667	3.599	275.003
					266.833	3.597	275.003
					267	3.597	275.003
					267.167	3.599	275.003
					267.333	3.597	275.003
					267.5	3.599	275.003
					267.667	3.599	275.003
					267.833	3.597	275.003
					268	3.597	275.003
					268.167	3.597	275.003
					268.333	3.597	275.003
					268.5	3.597	275.003
					268.667	3.599	275.003
					268.833	3.599	275.003
					269	3.599	275.003
					269.167	3.599	275.003
					269.333	3.599	275.003
					269.5	3.597	275.003
					269.667	3.599	275.003
					269.833	3.597	275.003
					270	3.597	275.003
					270.167	3.599	275.003
					270.333	3.599	275.003
					270.5	3.599	275.003
					270.667	3.597	275.003
					270.833	3.599	275.003
					271	3.599	275.003
					271.167	3.597	275.003
					271.333	3.597	275.003
					271.5	3.599	275.003
					271.667	3.599	275.003
					271.833	3.599	275.003
					272	3.599	275.003
					272.167	3.599	274.994
					272.333	3.599	275.003
					272.5	3.599	275.003
					272.667	3.597	275.003
					272.833	3.597	274.994
					273	3.599	275.003
					273.167	3.599	275.003
					273.333	3.599	275.003
					273.5	3.599	275.003
					273.667	3.599	275.003
					273.833	3.599	275.003
					274	3.599	275.003
					274.167	3.599	275.003
					274.333	3.599	275.003
					274.5	3.599	275.003
					274.667	3.599	275.003
					274.833	3.599	275.003
					275	3.599	275.003
					275.167	3.599	275.003
					275.333	3.599	274.994
					275.5	3.599	275.003
					275.667	3.599	275.003
					275.833	3.597	275.003
					276	3.599	275.003
					276.167	3.597	275.003
					276.333	3.599	275.003
					276.5	3.599	275.003
					276.667	3.597	275.003
					276.833	3.599	275.003
					277	3.599	275.003
					277.167	3.599	275.003
					277.333	3.597	275.003
					277.5	3.599	275.003
					277.667	3.599	274.994
					277.833	3.599	274.994
					278	3.599	275.003
					278.167	3.599	275.003
					278.333	3.599	275.003
					278.5	3.599	275.003
					278.667	3.597	275.003
					278.833	3.599	275.003
					279	3.599	275.003
					279.167	3.599	275.003
					279.333	3.597	275.003
					279.5	3.597	274.994
					279.667	3.599	274.985
					279.833	3.597	274.985
					280	3.599	274.994
					280.167	3.597	274.985
					280.333	3.597	274.994
					280.5	3.597	274.985
					280.667	3.597	274.994
					280.833	3.599	274.994
					281	3.597	274.994
					281.167	3.599	274.985
					281.333	3.597	274.994
					281.5	3.597	274.994
					281.667	3.597	274.985
					281.833	3.599	274.994
					282	3.599	274.994
					282.167	3.599	274.994
					282.333	3.597	274.994
					282.5	3.597	274.994
					282.667	3.597	274.994
					282.833	3.599	274.994
					283	3.597	274.994
					283.167	3.597	274.994
					283.333	3.597	274.994
					283.5	3.597	274.994
					283.667	3.597	274.994
					283.833	3.597	274.994
					284	3.597	275.003
					284.167	3.599	275.003
					284.333	3.599	275.003
					284.5	3.597	274.994
					284.667	3.597	275.003
					284.833	3.597	275.003
					285	3.597	275.003
					285.167	3.597	275.003
					285.333	3.597	275.003
					285.5	3.597	275.003
					285.667	3.597	275.003
					285.833	3.597	275.003
					286	3.597	275.003
					286.167	3.597	275.003
					286.333	3.597	275.003
					286.5	3.597	275.003
					286.667	3.597	275.003
					286.833	3.597	275.003
					287	3.597	275.003
					287.167	3.597	275.003
					287.333	3.597	275.003
					287.5	3.597	275.003
					287.667	3.597	275.003
					287.833	3.597	275.003
					288	3.597	275.003
					288.167	3.597	274.994
					288.333	3.597	275.003
					288.5	3.597	275.003
					288.667	3.597	275.003
					288.833	3.597	275.003
					289	3.597	275.003
					289.167	3.597	275.003
					289.333	3.597	275.003
					289.5	3.597	275.003
					289.667	3.599	275.003
					289.833	3.597	275.003
					290	3.597	275.003
					290.167	3.597	275.003
					290.333	3.597	275.003
[truncated: 5,818 more rows]

## Sheet: Fig.3b
Fig.3b			Pressure and temperature evolution during CO2@Water clathrate formation in SDS-0.05
[truncated: 7,562 more rows]

[truncated: 60 more sheets: Fig.3c, Fig.3d, Fig.4a, Fig.4b, Fig.4d, Fig.4e, Fig.4f, Fig.4g, Fig.5a, Fig.5b, Fig.5c, Fig.5d, Fig.5e, Fig.5f, Fig.6a, Fig.6b, Fig.6c, Fig.7b, Fig.7c, Fig.7d …]
